# Supplementary material for: Sugar Metabolism of the First Thermophilic Planctomycete Thermogutta terrifontis: Comparative Genomic and Transcriptomic Approaches
Source: Front Microbiol. 2017 Nov 2;8:2140. doi: 10.3389/fmicb.2017.02140 (PMC5673643; doi:10.3389/fmicb.2017.02140)
Supplement: Supplementary file 1 [file Data_Sheet_1.XLSX]

## Sheet: R1_mostgenes_v28
Supplementary Table 1. T. terrifontis R1 gene expression levels
Gene	FC	logFC	FDR	CPM	logCPM	meanCPM_TH	meanCPM_XG
THTE_0002	0.66899	-0.579944	0.0157925	34.2795	5.09928	40.7155	27.2191
THTE_0003	0.781547	-0.355595	0.321504	11.6796	3.54591	12.7979	9.98706
THTE_0004	1.13222	0.179158	0.487169	82.6823	6.36951	77.3222	87.5501
THTE_0005	1.35562	0.438948	0.540473	3.12437	1.64357	2.43535	3.31417
THTE_0006	0.865814	-0.207871	0.433531	54.4361	5.76649	58.0659	50.2425
THTE_0007	0.698444	-0.517784	0.161932	18.2146	4.18702	21.1106	14.7159
THTE_0008	0.949743	-0.0743916	0.818453	37.4705	5.22768	38.1678	36.2211
THTE_0009	1.01109	0.0159164	0.973373	25.1975	4.65521	24.8164	25.0802
THTE_0010	0.886852	-0.173235	0.581917	39.6743	5.31013	41.7757	37.0326
THTE_0011	0.956259	-0.0645271	0.838031	58.2629	5.86451	59.2973	56.6864
THTE_0012	0.558414	-0.840592	0.254765	1.96204	0.972354	2.14537	1.18168
THTE_0013	1.17585	0.233709	0.817748	1.41003	0.495729	1.04159	1.22548
THTE_0014	0.66723	-0.583744	0.0979108	16.3845	4.03426	19.3008	12.8838
THTE_0015	0.686722	-0.542201	0.0420008	359.364	8.4893	425.771	292.375
THTE_0016	0.99508	-0.00711526	0.973373	129.052	7.01181	129.119	128.462
THTE_0017	1.01822	0.0260493	0.939601	36.8248	5.20261	36.2369	36.9033
THTE_0018	0.804645	-0.313576	0.50151	7.5971	2.92545	8.10305	6.50214
THTE_0019	0.845802	-0.241609	0.636321	6.59959	2.72238	6.87033	5.80709
THTE_0020	1.13183	0.178661	0.577885	79.2705	6.30871	74.1511	83.8916
THTE_0021	1.55519	0.637093	0.069935	10.5956	3.4054	8.11107	12.6422
THTE_0022	1.49725	0.582317	0.0132533	31.8064	4.99124	25.2936	37.8903
THTE_0023	1.29083	0.368296	0.414131	14.2415	3.83202	12.2031	15.7571
THTE_0024	1.61173	0.688614	0.00769172	38.0473	5.24972	28.9755	46.6706
THTE_0025	0.96086	-0.0576023	0.907863	6.98663	2.8046	6.8532	6.59518
THTE_0026	1.5992	0.677352	0.00379864	135.96	7.08704	104.459	167.023
THTE_0027	1.27021	0.34507	0.167528	42.3499	5.40429	37.0973	47.1156
THTE_0028	1.42606	0.512036	0.0403802	50.7549	5.66547	41.6645	59.4058
THTE_0029	1.29921	0.377631	0.119553	171.428	7.42146	148.926	193.483
THTE_0030	1.37094	0.45517	0.0500687	154.688	7.27322	130.295	178.656
THTE_0031	1.35121	0.434255	0.0676779	106.275	6.73166	90.1949	121.92
THTE_0032	1.20613	0.270391	0.373473	41.5608	5.37715	37.4715	45.1931
THTE_0033	1.05856	0.0820987	0.813956	44.198	5.46591	42.71	45.1914
THTE_0034	1.11797	0.160883	0.592245	268.055	8.06639	252.903	282.732
THTE_0035	1.00759	0.0109072	0.973373	6.62948	2.7289	6.35003	6.39615
THTE_0036	1.07993	0.110941	0.849877	41.2886	5.36767	39.4516	42.597
THTE_0037	0.772464	-0.372461	0.10454	114.25	6.83605	128.588	99.3307
THTE_0038	0.841549	-0.248881	0.53826	23.1254	4.53141	24.8088	20.8717
THTE_0039	1.23226	0.301309	0.41553	166.87	7.38258	149.312	183.983
THTE_0040	0.777765	-0.362593	0.133315	137.203	7.10016	154.024	119.808
THTE_0041	0.894178	-0.161366	0.604668	1193.43	10.2209	1259.84	1126.51
THTE_0042	0.871021	-0.199221	0.493088	247.614	7.95195	264.397	230.253
THTE_0043	0.901412	-0.149742	0.780582	12.8814	3.68721	13.2581	11.9696
THTE_0044	0.767258	-0.382217	0.517354	2.69013	1.42768	2.73605	2.09313
THTE_0045	0.325269	-1.6203	5.77132e-05	5.30377	2.40702	7.51149	2.44202
THTE_0046	0.452206	-1.14495	1.80092e-07	48.6227	5.60356	66.5123	30.0382
THTE_0047	0.775892	-0.366072	0.226052	39.3968	5.30001	44.0524	34.1666
THTE_0048	0.873723	-0.194752	0.547748	38.9369	5.28307	41.2632	36.0839
THTE_0049	0.666737	-0.58481	0.140422	15.6423	3.96738	18.4205	12.2359
THTE_0050	1.55381	0.635815	0.0249038	27.0742	4.75885	21.047	32.6765
THTE_0051	1.14367	0.193668	0.598165	84.9519	6.40857	79.0307	90.4394
THTE_0052	0.584972	-0.773561	0.00315984	228.045	7.83317	287.367	168.113
THTE_0053	1.36398	0.447824	0.0638989	237.912	7.89429	201.1	274.263
THTE_0054	1.01667	0.023852	0.939601	463.14	8.8553	459.045	466.743
THTE_0055	0.925451	-0.111771	0.699012	1529.6	10.5789	1588.54	1470.13
THTE_0056	0.89943	-0.152917	0.585562	2796.94	11.4496	2944.75	2648.61
THTE_0057	0.867948	-0.204319	0.527192	401.188	8.64813	429.232	372.593
THTE_0058	0.994328	-0.00820577	0.975506	35.6632	5.15636	35.46	35.2466
THTE_0059	1.15826	0.211959	0.743614	2.59763	1.37719	2.17407	2.51414
THTE_0060	1.62128	0.69713	0.0176323	24.1673	4.59499	18.2755	29.6459
THTE_0061	2.08344	1.05897	0.0151804	11.6435	3.54145	7.40883	15.4552
THTE_0062	0.632601	-0.660631	0.257714	2.14487	1.10089	2.291	1.43821
THTE_0063	1.5804	0.660291	0.0240658	24.582	4.61953	18.8911	29.8673
THTE_0064	1.12584	0.170996	0.562946	62.036	5.95503	58.1475	65.4284
THTE_0065	1.42229	0.508217	0.535126	3.43773	1.78146	2.61491	3.72949
THTE_0067	1.09151	0.126329	0.676522	49.9097	5.64125	47.4973	51.8182
THTE_0068	0.994827	-0.0074829	0.973373	32.466	5.02086	32.2923	32.1264
THTE_0069	1.28704	0.364058	0.126407	61.8752	5.95129	53.9082	69.3932
THTE_0070	1.0195	0.0278552	0.973373	1.36932	0.453459	1.08735	1.11613
THTE_0071	0.808902	-0.305963	0.198111	667.757	9.38318	737.993	596.952
THTE_0072	1.07124	0.0992754	0.764452	78.5875	6.29623	75.6373	81.0701
THTE_0073	0.648402	-0.62504	0.0039278	339.947	8.40916	412.094	267.175
THTE_0074	0.66507	-0.588421	0.0139395	192.226	7.58666	230.543	153.297
THTE_0075	0.600035	-0.736882	0.00858218	34.2951	5.09993	42.4906	25.4679
THTE_0076	0.778432	-0.361358	0.185709	246.583	7.94593	276.973	215.651
THTE_0077	1.10546	0.144652	0.687236	24.6895	4.62583	23.2136	25.6807
THTE_0078	2.08246	1.05829	0.000198392	64.1989	6.00448	41.522	86.5407
THTE_0079	1.7147	0.777958	0.000674748	162.419	7.34358	119.52	204.95
THTE_0080	0.618233	-0.693777	0.123085	4.72775	2.24115	5.49239	3.37429
THTE_0081	1.41185	0.49759	0.395989	5.46628	2.45056	4.33601	6.13047
THTE_0082	0.714272	-0.485454	0.069261	28.0279	4.80879	32.3628	23.1194
THTE_0083	0.632211	-0.661523	0.0229576	77.6405	6.27874	94.7473	59.9159
THTE_0084	0.340158	-1.55572	2.88956e-11	35.6672	5.15653	52.699	17.924
THTE_0085	0.263152	-1.92603	9.76791e-28	74.2589	6.21449	116.983	30.7585
THTE_0086	0.310895	-1.6855	1.26193e-08	23.6898	4.5662	35.5931	11.056
THTE_0087	0.691308	-0.5326	0.146398	11.795	3.56011	13.6021	9.3915
THTE_0088	0.931176	-0.102875	0.740167	522.151	9.02832	540.471	503.318
THTE_0089	0.681639	-0.552919	0.0120746	155.159	7.2776	184.18	125.543
THTE_0090	0.964836	-0.0516448	0.890738	43.1947	5.43278	43.6928	42.1977
THTE_0091	0.733542	-0.447048	0.548168	25.4415	4.66911	28.9715	21.2463
THTE_0092	1.35042	0.433405	0.308689	5.99544	2.58387	4.88978	6.61277
THTE_0093	0.959173	-0.0601376	0.857868	83.89	6.39043	85.374	81.9066
THTE_0094	1.21801	0.284528	0.618956	4.25602	2.0895	3.61623	4.38496
THTE_0095	0.7265	-0.460964	0.124417	84.2054	6.39584	97.2269	70.6147
THTE_0096	0.710878	-0.492326	0.104511	44.7466	5.48371	51.9802	36.9151
THTE_0097	1.12235	0.166518	0.80506	3.49488	1.80524	3.04925	3.44229
THTE_0098	2.02085	1.01496	0.00490052	14.1051	3.81814	9.18756	18.5821
THTE_0099	1.7292	0.790103	0.0668911	5.52455	2.46586	3.87943	6.72364
THTE_0100	4.29629	2.10309	9.34953e-08	5.81481	2.53973	2.1244	9.2065
THTE_0102	2.01864	1.01338	0.00021301	18.7279	4.22711	12.2767	24.7711
THTE_0103	1.61813	0.694323	0.0133351	17.5201	4.13094	13.2198	21.3926
THTE_0104	1.73938	0.79857	0.0894066	4.38271	2.13182	3.02662	5.2588
THTE_0105	1.0437	0.0617037	0.858766	166.599	7.38024	162.804	169.902
THTE_0106	1.1433	0.193201	0.545258	122.065	6.93151	113.675	129.99
THTE_0107	1.1267	0.1721	0.545258	93.1082	6.54084	87.3257	98.3698
THTE_0108	0.977297	-0.0331311	0.941364	11.2299	3.48927	11.0984	10.8473
THTE_0109	0.910289	-0.135603	0.657812	72.4219	6.17835	75.558	68.7581
THTE_0110	0.992735	-0.0105193	0.973373	41.331	5.36915	41.2331	40.895
THTE_0111	1.5158	0.600082	0.0669363	14.6862	3.87639	11.4968	17.4186
THTE_0115	0.709912	-0.494287	0.050855	176.264	7.46159	205.837	146.099
THTE_0116	0.722545	-0.468841	0.201986	15.0877	3.9153	17.1933	12.4011
THTE_0119	0.766976	-0.382747	0.131536	267.176	8.06165	302.07	231.707
THTE_0120	0.974263	-0.0376173	0.914399	111.55	6.80155	112.751	109.816
THTE_0121	1.86006	0.895352	0.0917717	5.13126	2.35931	3.42724	6.39146
THTE_0122	1.15211	0.204275	0.493088	87.3005	6.44792	80.9078	93.2389
THTE_0123	1.02441	0.0347873	0.946123	7.67627	2.94041	7.34192	7.5445
THTE_0124	1.254	0.326536	0.597428	3.52301	1.81681	2.89497	3.615
THTE_0125	1.619	0.695104	0.257295	2.87427	1.52319	2.01436	3.26321
THTE_0126	0.991556	-0.0122339	0.973373	56.6746	5.82463	56.664	56.1747
THTE_0127	0.980341	-0.028645	0.939601	85.0989	6.41107	85.6843	83.9962
THTE_0128	1.30253	0.381317	0.138224	121.422	6.92388	105.266	137.106
THTE_0129	0.716956	-0.480043	0.032029	100.181	6.64646	116.345	83.4198
THTE_0130	0.511316	-0.967712	2.58797e-06	133.293	7.05846	175.972	89.9454
THTE_0131	0.711378	-0.491312	0.157735	49.7511	5.63666	57.7747	41.0607
THTE_0133	1.50717	0.59184	0.332962	1.98727	0.99079	1.37944	2.0937
THTE_0134	1.24764	0.319201	0.367931	17.2153	4.10562	15.108	18.8387
THTE_0135	1.71774	0.780514	0.00368654	116.291	6.8616	85.4419	146.808
THTE_0136	1.19843	0.261142	0.60175	27.2934	4.77048	24.6111	29.491
THTE_0137	0.849689	-0.234994	0.352699	102.765	6.68321	110.828	94.147
THTE_0139	0.637646	-0.649173	0.397782	1.47129	0.557084	1.45526	0.918273
THTE_0140	1.01952	0.0278863	0.939601	20.6821	4.37031	20.2257	20.6127
THTE_0141	1.57677	0.656975	0.00895536	36.6383	5.19528	28.2662	44.62
THTE_0142	0.770401	-0.376319	0.653165	3.85331	1.9461	4.01307	3.08887
THTE_0143	0.983308	-0.0242844	0.939601	426.658	8.73694	429.979	422.861
THTE_0144	0.924287	-0.113587	0.714953	346.021	8.43472	359.364	332.16
THTE_0145	1.71473	0.777978	0.193604	2.0803	1.05679	1.3529	2.32344
THTE_0146	0.918337	-0.122904	0.725126	56.853	5.82917	59.0132	54.1757
THTE_0147	1.80432	0.851452	0.039454	10.1349	3.34126	7.07637	12.7856
THTE_0148	1.49647	0.581568	0.00762963	69.8108	6.12538	55.7585	83.4371
THTE_0149	1.58564	0.665061	0.00160871	72.9631	6.1891	56.2779	89.2348
THTE_0150	1.43249	0.51852	0.0243905	156.663	7.29152	128.63	184.288
THTE_0151	1.63022	0.705067	0.318585	5.81409	2.53955	4.22391	6.9075
THTE_0152	0.637705	-0.649038	0.339994	4.61232	2.20549	5.25587	3.33496
THTE_0153	0.844457	-0.243904	0.398012	187.619	7.55166	203.14	171.569
THTE_0154	0.424414	-1.23646	9.34953e-08	980.413	9.93725	1376.11	583.994
THTE_0155	1.22153	0.288694	0.705041	2.19514	1.13432	1.73131	2.1226
THTE_0156	0.853159	-0.229113	0.406451	201.738	7.65634	217.431	185.462
THTE_0157	0.825506	-0.276649	0.656909	2.53717	1.34322	2.47759	2.04395
THTE_0158	1.61471	0.691271	0.0120066	475.321	8.89276	363.409	586.869
THTE_0159	1.03465	0.0491426	0.899918	33.6269	5.07154	32.7905	33.9329
THTE_0160	0.775689	-0.36645	0.19124	944.382	9.88323	1063.36	824.848
THTE_0161	0.986459	-0.0196692	0.941364	46.4443	5.53743	46.5086	45.8454
THTE_0162	1.28661	0.363575	0.618956	2.2044	1.14039	1.69973	2.20632
THTE_0163	0.929712	-0.105144	0.849768	6.70663	2.74559	6.66367	6.20485
THTE_0164	1.12797	0.173729	0.615688	34.6461	5.11462	32.3287	36.4698
THTE_0165	1.27093	0.34588	0.524826	8.93631	3.15968	7.63634	9.69743
THTE_0166	1.46953	0.555354	0.014315	68.9714	6.10793	55.6832	81.826
THTE_0167	1.69705	0.763033	0.000665785	94.0992	6.55611	69.6102	118.188
THTE_0168	1.05315	0.0747049	0.844132	31.1279	4.96013	30.0663	31.6818
THTE_0169	0.821783	-0.28317	0.725126	1.4545	0.540524	1.30044	1.06338
THTE_0170	0.794376	-0.332107	0.219683	35.7165	5.15852	39.4857	31.3686
THTE_0171	0.64686	-0.628474	0.013369	22.6172	4.49935	27.102	17.5226
THTE_0172	0.732257	-0.449578	0.0511088	96.7471	6.59615	111.371	81.5363
THTE_0173	0.671355	-0.574851	0.0270223	29.9454	4.90426	35.4852	23.8084
THTE_0174	1.44977	0.535829	0.0694344	94.6307	6.56424	77.0743	111.779
THTE_0175	0.718079	-0.477787	0.471676	3.23907	1.69558	3.46254	2.47926
THTE_0176	1.00154	0.00221473	0.973373	9.16308	3.19583	8.90673	8.92733
THTE_0177	0.761733	-0.392642	0.255111	22.3485	4.48211	25.0625	19.0602
THTE_0178	0.965664	-0.0504071	0.950743	1.30247	0.381251	1.04888	1.01064
THTE_0179	0.973917	-0.0381291	0.941364	10.3429	3.37057	10.2006	9.94894
THTE_0180	1.45889	0.544874	0.054664	57.2162	5.83835	46.362	67.6643
THTE_0181	1.22797	0.296273	0.308556	146.321	7.19299	131.136	161.083
THTE_0182	1.91112	0.934421	1.18937e-05	116.857	6.86861	80.1541	153.219
THTE_0183	0.928022	-0.107768	0.737917	283.927	8.14937	294.255	273.095
THTE_0185	0.913929	-0.129846	0.816314	5.33072	2.41433	5.30096	4.82803
THTE_0186	0.539342	-0.890728	3.75033e-05	147.203	7.20167	190.848	102.909
THTE_0187	0.854703	-0.226504	0.418739	159.11	7.31388	171.284	146.395
THTE_0188	0.796947	-0.327443	0.315402	16.9736	4.08522	18.5829	14.808
THTE_0189	0.609261	-0.714869	0.0928644	6.48456	2.69701	7.6995	4.69335
THTE_0190	1.0376	0.0532513	0.904712	42.9073	5.42315	41.8646	43.4458
THTE_0191	1.05795	0.0812728	0.790138	222.9	7.80025	216.383	228.896
THTE_0192	0.764057	-0.388247	0.34884	27.1737	4.76414	30.4589	23.2675
THTE_0193	0.573772	-0.80145	0.000250445	87.1455	6.44535	110.346	63.2791
THTE_0194	0.785317	-0.348653	0.174481	182.014	7.50791	203.585	159.858
THTE_0195	0.596193	-0.746149	0.00101985	107.816	6.75242	134.711	80.3002
THTE_0196	0.509929	-0.971632	0.000402001	27.0479	4.75745	35.4211	18.0246
THTE_0197	0.633684	-0.658165	0.0764117	8.19709	3.03511	9.68571	6.13515
THTE_0198	1.28555	0.362391	0.180883	26.2832	4.71607	22.7963	29.3072
THTE_0199	3.94532	1.98014	0.000190012	2.44836	1.29182	0.889365	3.57749
THTE_0200	12.5368	3.6481	7.26895e-29	9.07195	3.18141	1.31125	16.5972
THTE_0201	7.4292	2.89321	5.58173e-19	14.0272	3.81015	3.30317	24.5601
THTE_0202	4.36362	2.12552	0.000907486	1.89949	0.925613	0.626563	2.74923
THTE_0203	0.797379	-0.326663	0.243128	90.3704	6.49778	100.254	79.9056
THTE_0204	0.509959	-0.971547	9.7067e-06	582.043	9.18498	770.493	392.942
THTE_0205	0.653467	-0.613814	0.0209963	29.0824	4.86207	34.8233	22.7311
THTE_0206	1.0288	0.0409593	0.899918	95.9341	6.58397	94.3216	97.0504
THTE_0207	1.29738	0.375598	0.661037	1.52877	0.612375	1.11307	1.44002
THTE_0208	1.14515	0.195531	0.511103	48.5533	5.6015	45.0541	51.5571
THTE_0209	1.1897	0.250594	0.347817	74.726	6.22354	68.027	80.9095
THTE_0210	0.921084	-0.118595	0.672292	54.1928	5.76003	56.1417	51.6923
THTE_0211	1.0336	0.0476762	0.900686	34.0467	5.08944	33.226	34.3162
THTE_0212	1.21402	0.279793	0.325687	39.8946	5.31812	35.8243	43.4662
THTE_0213	1.408	0.493652	0.248205	122.207	6.93319	101.291	142.607
THTE_0215	0.844608	-0.243646	0.747526	1.74262	0.801255	1.61209	1.35062
THTE_0216	0.85455	-0.226764	0.605705	573.975	9.16484	618.669	528.681
THTE_0217	0.541602	-0.884695	0.000458725	30.087	4.91107	38.6349	20.9121
THTE_0218	0.506876	-0.980294	5.61661e-06	331.03	8.37082	438.933	222.439
THTE_0219	0.42739	-1.22637	3.6213e-10	218.637	7.7724	305.862	130.698
THTE_0221	1.02744	0.0390581	0.909988	39.9451	5.31995	39.1641	40.2356
THTE_0222	0.901172	-0.150126	0.600795	61.3935	5.94001	64.3037	57.9596
THTE_0223	1.50397	0.588777	0.13163	18.8908	4.23961	14.9233	22.4165
THTE_0224	1.28044	0.356637	0.383134	9.3379	3.2231	7.98191	10.2371
THTE_0225	1.7223	0.784333	0.0862569	4.24179	2.08467	2.94504	5.08102
THTE_0226	0.754912	-0.405619	0.188244	25.9308	4.69659	29.236	22.0491
THTE_0227	0.649969	-0.621556	0.187479	4.75555	2.24961	5.41011	3.5269
THTE_0228	0.792989	-0.334627	0.156237	118.776	6.89209	132.181	104.797
THTE_0229	0.726911	-0.460149	0.0874358	99.351	6.63446	114.728	83.4
THTE_0230	0.779244	-0.359853	0.540048	5.63485	2.49438	6.00837	4.67461
THTE_0232	1.06487	0.090676	0.931973	2.458	1.29748	2.12592	2.25523
THTE_0233	0.78927	-0.34141	0.520428	4.69923	2.23243	4.94454	3.88887
THTE_0234	0.85987	-0.217809	0.524535	22.4696	4.4899	23.881	20.5021
THTE_0235	0.820684	-0.285102	0.697077	2.19235	1.13248	2.10426	1.73677
THTE_0236	1.13771	0.186136	0.649389	9.97485	3.3183	9.09175	10.3527
THTE_0237	1.0676	0.0943714	0.868269	5.16152	2.3678	4.74425	5.05475
THTE_0238	0.93272	-0.100484	0.855392	6.42489	2.68367	6.37095	5.93158
THTE_0239	0.831587	-0.266062	0.361617	27.6402	4.78869	29.8798	24.8573
THTE_0240	0.755547	-0.404407	0.142241	596.231	9.21973	678.942	512.958
THTE_0241	0.719383	-0.475169	0.105021	295.064	8.20489	342.891	246.673
THTE_0242	0.591357	-0.7579	0.0111179	231.862	7.85712	291.031	172.077
THTE_0243	0.795409	-0.330232	0.291395	21.6376	4.43547	23.7816	18.9251
THTE_0244	1.95565	0.967645	0.0632919	5.92673	2.56724	3.84412	7.54207
THTE_0245	0.676843	-0.563107	0.0135177	883.672	9.78737	1053.62	713.107
THTE_0246	0.564454	-0.825072	0.00106622	68.6565	6.10132	87.3811	49.2727
THTE_0247	0.851655	-0.23166	0.383442	617.215	9.26963	666.374	567.513
THTE_0248	0.804269	-0.314251	0.47186	8.63769	3.11065	9.27914	7.46703
THTE_0249	0.952567	-0.0701078	0.824277	69.0837	6.11027	70.4876	67.1718
THTE_0250	1.14033	0.189456	0.496431	60.8955	5.92826	56.6657	64.624
THTE_0251	1.13269	0.17975	0.630932	32.927	5.0412	30.6307	34.6942
THTE_0252	1.01231	0.0176458	0.949414	364.806	8.51098	362.323	366.8
THTE_0253	1.12605	0.171274	0.648987	178.974	7.48361	168.139	189.355
THTE_0254	1.04745	0.0668823	0.915199	8.66164	3.11464	8.21525	8.62242
THTE_0255	1.2634	0.337308	0.238387	24.0444	4.58763	21.0336	26.5717
THTE_0256	1.24051	0.310928	0.332671	30.0155	4.90763	26.5766	33.0176
THTE_0257	0.991157	-0.012815	0.973373	286.544	8.16261	287.547	285.048
THTE_0258	0.940791	-0.0880543	0.80506	28.9877	4.85737	29.5848	27.8613
THTE_0259	1.99787	0.998465	9.81227e-05	26.4815	4.72691	17.5431	35.0736
THTE_0260	1.57093	0.65162	0.374542	1.65997	0.731159	1.08715	1.73321
THTE_0262	0.678608	-0.559351	0.0106127	72.5636	6.18117	86.108	58.4081
THTE_0263	0.70951	-0.495105	0.104543	19.3989	4.2779	22.3496	15.8779
THTE_0264	0.819615	-0.286982	0.273595	55.4326	5.79266	60.6278	49.6904
THTE_0265	0.567391	-0.817584	0.00200387	25.2831	4.6601	31.8561	18.0764
THTE_0266	0.92527	-0.112054	0.80918	8.30755	3.05442	8.35902	7.72174
THTE_0267	1.49525	0.580388	0.368121	2.49634	1.31981	1.80577	2.70187
THTE_0268	0.95112	-0.0723012	0.821036	43.1722	5.43203	43.9708	41.8441
THTE_0269	1.00058	0.000837502	0.973483	2.13266	1.09266	1.86276	1.87711
THTE_0270	0.901625	-0.149401	0.833253	4.44597	2.1525	4.38519	3.95706
THTE_0271	1.21439	0.280238	0.55435	11.5005	3.52363	10.1488	12.3299
THTE_0272	0.620643	-0.688166	0.00604668	48.3091	5.59422	59.2294	36.7816
THTE_0273	0.850181	-0.234158	0.511555	23.0786	4.52849	24.6533	20.99
THTE_0274	0.844946	-0.243069	0.448846	21.7965	4.44602	23.3359	19.6947
THTE_0275	0.792443	-0.335621	0.344629	13.0203	3.70269	14.2127	11.2683
THTE_0276	1.33409	0.415858	0.462955	7.23427	2.85485	5.99615	8.02221
THTE_0277	1.13654	0.184651	0.772116	3.79702	1.92487	3.31778	3.76585
THTE_0279	1.17366	0.231018	0.740809	2.48638	1.31405	2.05846	2.40028
THTE_0280	1.48716	0.572559	0.185226	4.81804	2.26845	3.68218	5.4698
THTE_0281	2.04136	1.02953	8.44255e-05	19.8869	4.31375	12.9437	26.4541
THTE_0282	2.05246	1.03735	2.28226e-05	24.7308	4.62824	16.0773	33.0284
THTE_0283	1.96456	0.974208	0.000682383	16.7067	4.06235	11.1386	21.9082
THTE_0284	2.83804	1.50489	0.00287684	5.50302	2.46022	2.75825	7.82305
THTE_0285	2.37087	1.24542	1.87543e-07	45.0671	5.494	26.6342	63.148
THTE_0286	2.42573	1.27842	0.000820359	9.76835	3.28812	5.59868	13.5861
THTE_0288	0.830369	-0.268176	0.281857	327.28	8.35438	357.314	296.682
THTE_0289	1.06238	0.0873031	0.860068	12.8295	3.6814	12.1849	12.9386
THTE_0290	1.01544	0.0221054	0.939601	600.421	9.22983	595.572	604.756
THTE_0291	1.08319	0.115284	0.708246	351.116	8.4558	336.861	364.875
THTE_0292	1.09666	0.133117	0.640482	262.237	8.03473	249.914	274.069
THTE_0293	1.0251	0.0357664	0.948223	2.65404	1.40819	2.35768	2.42174
THTE_0294	1.8157	0.860524	0.0926971	4.3711	2.128	2.93668	5.34379
THTE_0295	0.676608	-0.563607	0.0205508	78.6566	6.2975	93.4515	63.2412
THTE_0296	0.680231	-0.555903	0.0115828	127.584	6.9953	151.493	103.064
THTE_0297	0.759906	-0.396107	0.30849	17.4042	4.12137	19.4351	14.7949
THTE_0298	0.519737	-0.944146	0.0125417	12.7462	3.67199	16.3457	8.50862
THTE_0299	0.995479	-0.00653655	0.973373	32.4831	5.02162	32.2901	32.1534
THTE_0300	1.40424	0.489794	0.0877862	22.1924	4.47199	18.2703	25.6563
THTE_0301	0.448558	-1.15663	0.00113791	20.4609	4.3548	27.7794	12.4663
THTE_0302	0.585682	-0.771811	0.00306432	366.669	8.51833	462.088	270.651
THTE_0303	0.739871	-0.434654	0.232943	41.3909	5.37124	47.2575	34.9766
THTE_0305	0.743138	-0.428298	0.095247	398.451	8.63826	456.826	339.452
THTE_0306	0.739862	-0.434673	0.0745942	395.592	8.62787	454.386	336.209
THTE_0307	0.551912	-0.85749	6.64466e-05	92.0221	6.52391	118.159	65.222
THTE_0308	0.573379	-0.802439	0.03425	11.3624	3.5062	14.0345	8.05784
THTE_0309	0.522698	-0.93595	0.0412537	4.44821	2.15323	5.44042	2.83857
THTE_0310	0.9928	-0.0104255	0.973373	84.9188	6.40801	84.9655	84.4128
THTE_0311	0.807332	-0.308765	0.293283	39.8851	5.31778	43.8098	35.4051
THTE_0312	1.26624	0.34055	0.252624	188.994	7.5622	166.604	210.957
THTE_0314	1.08616	0.119238	0.670081	129.337	7.015	123.751	134.426
THTE_0315	1.26929	0.344017	0.279381	68.5267	6.09859	60.2049	76.4248
THTE_0316	1.12555	0.170633	0.602472	697.875	9.44683	656.439	738.824
THTE_0317	1.47742	0.563078	0.0641825	63.442	5.98737	51.0357	75.4221
THTE_0318	1.17298	0.230176	0.491164	360.237	8.4928	331.348	388.678
THTE_0319	1.12476	0.169616	0.592676	206.788	7.69201	194.426	218.664
THTE_0320	1.21455	0.280425	0.292324	255.165	7.99529	230.236	279.644
THTE_0321	0.967695	-0.0473764	0.909152	188.584	7.55907	191.43	185.225
THTE_0322	2.2667	1.18059	0.000402388	13.4188	3.74618	8.07787	18.3437
THTE_0323	1.07307	0.101738	0.732089	350.156	8.45185	337.583	362.215
THTE_0324	0.930302	-0.104228	0.75969	652.969	9.35087	676.281	629.144
THTE_0325	1.04356	0.0615188	0.854437	198.481	7.63286	194.008	202.431
THTE_0326	1.07571	0.105295	0.716851	304.455	8.25009	293.11	315.294
THTE_0327	0.932592	-0.100681	0.875584	4.09022	2.03218	3.95632	3.6961
THTE_0328	1.32064	0.401235	0.378734	8.98903	3.16817	7.54346	10.0032
THTE_0330	0.537	-0.897006	0.000730786	106.813	6.73895	138.583	74.3704
THTE_0331	0.592554	-0.75498	0.00143289	88.4448	6.4667	110.691	65.5484
THTE_0332	0.827836	-0.272583	0.74244	2.27257	1.18432	2.17788	1.79994
THTE_0333	0.989453	-0.015297	0.973373	41.6966	5.38186	41.6422	41.1608
THTE_0334	1.2702	0.345057	0.154104	163.758	7.35542	144.058	183.006
THTE_0335	1.4824	0.567939	0.0607036	22.4573	4.48911	17.9087	26.5951
THTE_0336	0.530918	-0.91344	0.00169393	310.785	8.27977	405.599	215.287
THTE_0337	0.600636	-0.735437	0.00130819	265.706	8.05369	331.623	199.163
THTE_0338	0.792179	-0.336102	0.444881	13.3601	3.73986	14.5937	11.5914
THTE_0339	0.768583	-0.379727	0.177337	302.227	8.23949	341.467	262.404
THTE_0340	1.41219	0.497932	0.0330163	453.588	8.82524	375.901	530.85
THTE_0341	0.963031	-0.0543466	0.86797	32.5286	5.02363	32.8736	31.6542
THTE_0342	0.875403	-0.191981	0.597437	33.9912	5.08709	35.9455	31.4408
THTE_0343	1.01159	0.0166275	0.954668	77.0267	6.26729	76.3184	77.2227
THTE_0344	1.60024	0.678286	0.00945398	52.3753	5.71081	40.1165	64.2568
THTE_0345	0.722053	-0.469823	0.0575737	113.732	6.8295	131.745	95.1409
THTE_0346	0.847834	-0.238147	0.428468	274.155	8.09885	296.438	251.353
THTE_0347	0.938847	-0.0910386	0.770917	103.799	6.69766	106.802	100.279
THTE_0348	1.33089	0.412389	0.22278	700.589	9.45243	600.935	799.778
THTE_0349	0.723019	-0.467895	0.192106	1091.36	10.0919	1266.49	915.703
THTE_0350	1.2756	0.351178	0.182658	2201.73	11.1044	1934.87	2468.16
THTE_0351	0.679313	-0.557852	0.215932	20.9136	4.38637	24.5536	16.7098
THTE_0352	0.751283	-0.412571	0.0847257	121.873	6.92923	138.844	104.334
THTE_0353	0.637378	-0.649779	0.00305427	146.572	7.19547	178.666	113.872
THTE_0356	1.12036	0.163968	0.559703	45.6749	5.51333	42.8556	47.9917
THTE_0357	0.45934	-1.12237	0.0779466	1.76865	0.822646	2.02976	0.914706
THTE_0358	1.12506	0.169999	0.619576	32.1203	5.00541	30.0096	33.7444
THTE_0359	1.06912	0.096422	0.762767	38.5838	5.26992	37.0566	39.5841
THTE_0360	1.52445	0.608289	0.00453325	91.0874	6.50918	71.986	109.776
THTE_0361	2.38028	1.25113	4.69248e-05	16.1742	4.01562	9.45403	22.5715
THTE_0362	1.54935	0.631662	0.242694	2.59104	1.37353	1.84444	2.87675
THTE_0363	0.549355	-0.864188	0.00619619	13.5743	3.76281	17.1282	9.40788
THTE_0364	0.911924	-0.133015	0.666806	70.6792	6.14321	73.6652	67.1549
THTE_0365	0.720427	-0.473075	0.240206	8.07187	3.0129	9.06047	6.53503
THTE_0366	1.01785	0.0255197	0.939601	44.0294	5.46039	43.3833	44.1913
THTE_0367	0.872763	-0.196338	0.572556	327.44	8.35508	349.385	304.967
THTE_0368	0.967569	-0.0475637	0.900686	367.29	8.52077	373.081	361.016
THTE_0369	1.94143	0.957117	0.21419	1.57297	0.65349	0.89533	1.7478
THTE_0370	1.57441	0.65481	0.0260258	20.6721	4.36961	15.879	25.0397
THTE_0371	2.24012	1.16358	5.91134e-05	107.263	6.74501	66.0929	148.133
THTE_0372	3.39905	1.76513	1.27687e-05	13.1438	3.71631	5.90337	20.1582
THTE_0373	1.10196	0.140075	0.741176	38.2608	5.2578	36.1489	39.8251
THTE_0374	1.01947	0.0278247	0.939601	152.06	7.24849	150.352	153.261
THTE_0375	1.0136	0.0194882	0.969317	31.4136	4.97332	30.956	31.3359
THTE_0376	0.910556	-0.135181	0.645288	124.778	6.96322	130.319	118.696
THTE_0377	1.26685	0.341248	0.213701	56.8248	5.82845	49.9231	63.2912
THTE_0378	1.13621	0.184229	0.550957	34.1439	5.09355	31.7285	36.0455
THTE_0379	1.2611	0.334678	0.20134	220.287	7.78324	194.651	245.483
THTE_0380	0.88491	-0.176397	0.709307	10.9604	3.45423	11.3411	10.067
THTE_0381	0.902115	-0.148616	0.665818	26.8577	4.74726	27.9412	25.2396
THTE_0382	1.26762	0.342125	0.140422	83.2866	6.38001	73.2478	92.8427
THTE_0383	1.18951	0.250371	0.394471	34.1159	5.09237	30.9325	36.7872
THTE_0384	1.72179	0.783909	0.200076	1.85985	0.895188	1.18219	2.04873
THTE_0385	1.30902	0.388488	0.598806	1.57359	0.65406	1.14113	1.51123
THTE_0386	0.743841	-0.426934	0.179448	76.1892	6.25152	87.0647	64.7283
THTE_0387	0.836391	-0.25775	0.383134	65.6249	6.03617	71.1838	59.5318
THTE_0388	0.53133	-0.912319	0.0111771	16.5592	4.04956	21.208	11.2915
THTE_0389	0.565628	-0.822075	8.73211e-05	93.2258	6.54266	118.672	67.1205
THTE_0390	0.417194	-1.26121	8.07354e-10	414.998	8.69696	585.164	244.132
THTE_0391	0.430642	-1.21544	0.00391413	92.8771	6.53725	129.313	55.6462
THTE_0392	1.72043	0.782771	0.100837	21.6651	4.4373	15.794	27.2353
THTE_0393	1.1512	0.203141	0.507538	108.004	6.75494	100.183	115.379
THTE_0396	1.15533	0.208302	0.438774	60.7088	5.92383	56.1124	64.8318
THTE_0397	0.823549	-0.280074	0.398012	19.9438	4.31787	21.5744	17.7467
THTE_0398	1.18887	0.249592	0.511555	15.8987	3.99084	14.3106	17.0032
THTE_0399	0.85136	-0.232159	0.498061	64.7093	6.0159	69.6024	59.2039
THTE_0400	1.14098	0.190268	0.493088	374.238	8.54781	349.367	398.64
THTE_0402	1.05877	0.0823906	0.924618	1.43936	0.525432	1.14875	1.21744
THTE_0403	1.29114	0.368647	0.294128	15.3004	3.9355	13.1446	16.9804
THTE_0404	1.25912	0.332413	0.431985	8.26523	3.04705	7.11216	8.94214
THTE_0405	0.548837	-0.865551	2.08956e-05	162.448	7.34384	209.358	114.874
THTE_0406	0.695603	-0.523664	0.0309951	90.0039	6.49192	105.805	73.6226
THTE_0407	1.23391	0.303233	0.246128	507.268	8.98661	453.945	560.152
THTE_0408	1.05412	0.0760427	0.929708	3.4013	1.76609	3.04422	3.19577
THTE_0409	1.16961	0.226025	0.512195	64.9703	6.02171	59.6855	69.7813
THTE_0410	2.88834	1.53024	0.0443642	2.31409	1.21044	1.07161	3.11516
THTE_0411	0.820719	-0.285039	0.629304	3.21836	1.68633	3.247	2.65447
THTE_0412	0.944942	-0.0817017	0.943244	0.934473	-0.0977753	0.683559	0.647757
THTE_0413	0.935105	-0.0967999	0.743032	155.962	7.28505	160.925	150.472
THTE_0414	0.955654	-0.06544	0.856529	38.3654	5.26173	38.9516	37.2456
THTE_0415	2.00552	1.00398	0.000115579	26.2734	4.71553	17.3392	34.8075
THTE_0416	0.917665	-0.12396	0.776516	12.3574	3.6273	12.6139	11.5853
THTE_0417	0.930072	-0.104585	0.879709	2.58937	1.3726	2.40847	2.24181
THTE_0418	3.79826	1.92534	0.0108832	1.71228	0.775915	0.604562	2.35176
THTE_0419	1.1948	0.256772	0.540217	7.95651	2.99214	7.02166	8.39573
THTE_0420	1.0152	0.0217598	0.947209	15.576	3.96125	15.1998	15.4435
THTE_0421	1.24203	0.312695	0.252804	144.591	7.17583	128.767	159.977
THTE_0422	0.935065	-0.0968607	0.742315	99.8505	6.6417	102.936	96.2219
THTE_0423	0.792851	-0.334879	0.665818	1.58377	0.66336	1.4642	1.15219
THTE_0424	0.868719	-0.203039	0.676077	8.9577	3.16313	9.28994	8.07368
THTE_0425	1.04216	0.0595733	0.860335	50.2034	5.64971	48.9171	50.9458
THTE_0426	0.918659	-0.122399	0.699012	51.4032	5.68379	53.3106	48.9844
THTE_0427	0.867526	-0.205021	0.604668	11.6993	3.54834	12.2418	10.6241
THTE_0428	1.38602	0.470946	0.312773	6.78102	2.7615	5.48609	7.60709
THTE_0429	1.34195	0.424327	0.15632	84.4612	6.40022	71.9321	96.5937
THTE_0430	0.831077	-0.266945	0.368121	49.4212	5.62706	53.6837	44.61
THTE_0431	1.0365	0.0517164	0.939601	4.78555	2.25868	4.45984	4.65379
THTE_0432	0.529349	-0.917708	7.73648e-06	99.2925	6.63361	129.416	68.5218
THTE_0433	0.369323	-1.43704	1.12101e-12	253.085	7.98348	369.103	136.335
THTE_0434	1.39874	0.484124	0.277783	6.88957	2.78441	5.54666	7.79298
THTE_0435	1.06717	0.0937899	0.74745	105.818	6.72544	102.14	109.008
THTE_0436	1.15812	0.211785	0.39837	118.334	6.88672	109.437	126.755
THTE_0437	0.50177	-0.994901	2.73369e-05	453.317	8.82438	603.27	302.714
THTE_0438	0.432398	-1.20957	0.0002373	12.1013	3.59709	16.4213	7.10082
THTE_0439	0.0170117	-5.87733	2.7112e-25	421.323	8.71878	827.529	14.0399
THTE_0440	0.0552677	-4.17742	1.84573e-68	47.2312	5.56167	88.6792	4.87844
THTE_0441	1.85868	0.894281	0.00765284	179.236	7.48571	125.27	232.838
THTE_0442	1.45195	0.537989	0.352559	8.2877	3.05097	6.5528	9.53407
THTE_0443	0.674829	-0.567406	0.139812	33.1114	5.04926	39.1739	26.4088
THTE_0444	1.27713	0.352902	0.170024	646.344	9.33616	567.469	724.747
THTE_0445	0.712362	-0.489317	0.090785	44.3422	5.47061	51.4529	36.6726
THTE_0446	1.02398	0.0341826	0.939601	37.8776	5.24327	37.1629	38.095
THTE_0447	2.02202	1.0158	0.0887322	3.74999	1.90689	2.32033	4.70232
THTE_0448	0.833493	-0.262758	0.392127	126.142	6.97891	137.273	114.458
THTE_0449	0.952825	-0.0697173	0.881043	155.358	7.27945	158.847	151.381
THTE_0450	1.04851	0.0683342	0.811954	126.494	6.98293	123.247	129.235
THTE_0451	0.837949	-0.255066	0.337151	146.659	7.19632	159.296	133.479
THTE_0454	1.31053	0.390147	0.153256	186.531	7.54327	161.253	211.392
THTE_0455	1.01457	0.0208637	0.939601	129.217	7.01365	128.027	129.883
THTE_0456	0.990428	-0.0138759	0.973373	44.3665	5.4714	44.3272	43.8688
THTE_0457	1.23282	0.301965	0.462955	8.7589	3.13075	7.6186	9.39918
THTE_0458	0.540281	-0.888219	0.117478	9.45405	3.24093	11.8825	6.4268
THTE_0459	1.90129	0.926977	0.0321976	10.3272	3.36838	6.95689	13.2336
THTE_0460	0.69898	-0.516676	0.0257204	79.938	6.32081	93.7562	65.5313
THTE_0461	0.92962	-0.105288	0.827614	12.1743	3.60577	12.3302	11.4583
THTE_0462	1.17557	0.233362	0.434187	200.881	7.6502	184.441	216.867
THTE_0463	0.7744	-0.368848	0.203147	332.453	8.377	374.417	289.913
THTE_0464	1.87676	0.908243	0.139812	4.06883	2.02461	2.65759	4.98205
THTE_0465	1.70224	0.767437	0.00113853	126.363	6.98144	93.3716	158.975
THTE_0466	1.37977	0.464426	0.0972047	35.1836	5.13683	29.3899	40.5312
THTE_0467	0.598687	-0.740127	0.243128	5.88319	2.5566	6.96396	4.14832
THTE_0468	0.771404	-0.374441	0.112169	47.1099	5.55796	52.8731	40.7664
THTE_0470	0.67864	-0.559281	0.0691545	18.5547	4.21371	21.7515	14.7397
THTE_0471	0.61506	-0.7012	0.00756285	51.9057	5.69782	63.9003	39.2609
THTE_0474	1.13279	0.179874	0.508877	105.357	6.71914	98.5616	111.635
THTE_0475	1.12026	0.163829	0.587377	40.3172	5.33333	37.8032	42.3413
THTE_0476	1.1424	0.192073	0.470058	187.84	7.55336	175.127	200.068
THTE_0477	0.918288	-0.122981	0.678672	242.371	7.92107	252.398	231.804
THTE_0478	0.875627	-0.191611	0.553468	291.033	8.18504	310.053	271.468
THTE_0479	1.26574	0.339979	0.601113	58.726	5.87593	51.5893	65.2836
THTE_0480	0.917156	-0.124762	0.805999	6.64314	2.73186	6.64726	6.09401
THTE_0481	1.10522	0.144333	0.70407	36.6102	5.19417	34.5272	38.1709
THTE_0482	0.921494	-0.117953	0.72953	146.415	7.19392	152.121	140.195
THTE_0483	0.731478	-0.451113	0.18643	43.0857	5.42914	49.4282	36.1716
THTE_0484	0.851045	-0.232693	0.418584	350.444	8.45304	378.348	322
THTE_0485	0.626974	-0.673523	0.00666474	811.696	9.6648	997.433	625.355
THTE_0486	1.33934	0.421526	0.260318	14.7886	3.88641	12.4262	16.6621
THTE_0487	0.641383	-0.640742	0.00256672	880.362	9.78195	1072.33	687.771
THTE_0488	0.595338	-0.748218	0.000534952	97.4614	6.60676	121.797	72.494
THTE_0489	0.515994	-0.954575	3.19468e-05	1692.11	10.7246	2231.92	1151.66
THTE_0490	1.25635	0.329239	0.622355	131.215	7.03579	116.054	145.804
THTE_0491	1.00765	0.0109902	0.973373	44.0915	5.46243	43.6725	44.0041
THTE_0492	0.806142	-0.310894	0.202588	85.2376	6.41342	94.07	75.8314
THTE_0493	0.922496	-0.116386	0.823285	5.91594	2.56461	5.87404	5.42752
THTE_0494	0.998009	-0.00287599	0.973373	95.4057	6.576	95.2561	95.0311
THTE_0495	0.751298	-0.412544	0.120528	176.602	7.46436	201.367	151.251
THTE_0496	0.699223	-0.516176	0.290981	6.9344	2.79377	7.82974	5.45315
THTE_0497	0.772032	-0.373268	0.313413	13.2866	3.7319	14.6684	11.3109
THTE_0498	0.908275	-0.1388	0.708998	217.927	7.7677	228.132	207.223
THTE_0499	0.698999	-0.516638	0.164286	21.1862	4.40505	24.605	17.2172
THTE_0500	0.916431	-0.125901	0.71477	113.062	6.82097	117.733	107.858
THTE_0501	0.837444	-0.255935	0.504146	14.0524	3.81274	14.9944	12.5315
THTE_0502	1.08606	0.119107	0.874364	3.23974	1.69588	2.8524	3.09008
THTE_0503	1.26362	0.337565	0.339379	26.3903	4.72193	23.1043	29.1642
THTE_0504	1.128	0.173768	0.744021	7.56384	2.91912	6.87912	7.77636
THTE_0505	1.43918	0.525249	0.154036	11.451	3.5174	9.18961	13.2598
THTE_0506	0.65612	-0.607969	0.00543891	91.5506	6.5165	110.192	72.3089
THTE_0507	0.591738	-0.75697	0.000424167	2153.49	11.0725	2705.44	1600.9
THTE_0508	0.506092	-0.982527	0.0103931	17.7553	4.15018	23.1438	11.7277
THTE_0509	0.73167	-0.450736	0.378749	18.1971	4.18564	20.6545	15.0919
THTE_0510	0.732105	-0.449877	0.100176	144.798	7.1779	166.875	122.154
THTE_0511	1.17681	0.234882	0.605243	13.9108	3.79813	12.5613	14.806
THTE_0512	1.21552	0.28157	0.462905	12.4323	3.63602	11.0046	13.3876
THTE_0513	1.96296	0.973028	4.43846e-06	154.291	7.26951	104.014	204.232
THTE_0514	1.51957	0.603661	0.00673852	326.797	8.35225	259.242	393.954
THTE_0515	1.37541	0.459857	0.104727	204.654	7.67704	172.126	236.79
THTE_0516	1.05732	0.080414	0.872375	15.4604	3.9505	14.7759	15.6575
THTE_0517	0.606837	-0.720619	0.0811759	16.4186	4.03726	20.0508	12.1431
THTE_0521	1.68423	0.752085	0.0424526	7.68909	2.94281	5.56171	9.3769
THTE_0522	1.94569	0.960282	0.000819498	36.8022	5.20172	24.8644	48.4322
THTE_0523	2.11894	1.08334	4.87062e-05	85.1368	6.41171	54.4751	115.511
THTE_0524	1.95848	0.969736	0.00978091	6.3979	2.6776	4.18306	8.21069
THTE_0525	1.92163	0.942331	0.00142679	16.0318	4.00287	10.8357	20.8586
THTE_0526	2.37866	1.25015	3.94239e-05	28.9407	4.85503	17.023	40.5821
THTE_0527	1.87335	0.905619	0.0125489	8.21194	3.03772	5.56885	10.4519
THTE_0528	2.20422	1.14027	8.55123e-05	47.5147	5.5703	29.5365	65.1915
THTE_0529	2.13747	1.0959	3.65229e-05	29.3768	4.8766	18.6085	39.8341
THTE_0530	2.11193	1.07856	0.00138756	19.3676	4.27557	12.3263	26.0935
THTE_0531	2.04824	1.03439	0.020609	5.00276	2.32272	3.13686	6.47005
THTE_0532	1.93407	0.951639	0.0249969	14.4785	3.85584	9.74848	18.903
THTE_0533	1.5298	0.613339	0.00858218	42.8626	5.42165	33.7213	51.5938
THTE_0534	1.91465	0.937078	0.0078475	75.7411	6.243	51.8591	99.3585
THTE_0535	2.40607	1.26668	0.00173436	6.02804	2.59169	3.40748	8.25512
THTE_0536	2.17349	1.12001	0.0299014	6.04897	2.59669	3.66975	8.03823
THTE_0537	1.24381	0.314765	0.48454	13.3303	3.73663	11.6799	14.5608
THTE_0538	1.38001	0.46468	0.386911	5.36953	2.4248	4.31064	5.9889
THTE_0539	2.00897	1.00646	0.0190433	8.23058	3.04099	5.3272	10.7491
THTE_0540	1.80228	0.849827	0.0029162	29.2871	4.87219	20.7646	37.4711
THTE_0541	1.11115	0.152059	0.63813	35.1124	5.13391	33.0289	36.728
THTE_0542	1.92616	0.945729	0.0551798	7.19711	2.84742	4.76004	9.18476
THTE_0543	1.87654	0.908076	0.00298105	13.0135	3.70194	8.89841	16.7229
THTE_0544	1.01195	0.0171445	0.971837	46.5192	5.53975	45.9799	46.5248
THTE_0545	1.05732	0.080411	0.878801	9.27426	3.21323	8.75655	9.24784
THTE_0546	2.05576	1.03967	0.0691545	5.53102	2.46754	3.47114	7.14857
THTE_0547	0.637638	-0.64919	0.0269619	850.141	9.73156	1037.89	661.802
THTE_0548	0.953433	-0.0687968	0.823568	64.6639	6.01489	65.9312	62.8416
THTE_0549	1.14888	0.200222	0.51009	34.0363	5.089	31.4538	36.1061
THTE_0550	1.23685	0.306665	0.477056	13.6472	3.77054	11.9937	14.8163
THTE_0551	0.742091	-0.430332	0.0903833	221.024	7.78806	253.421	188.052
THTE_0552	0.924686	-0.112965	0.824201	9.5037	3.24849	9.59229	8.84672
THTE_0553	1.6347	0.709028	0.00409248	49.3224	5.62417	37.2674	60.9848
THTE_0554	1.66703	0.737284	0.000505224	103.36	6.69153	77.3497	128.988
THTE_0555	1.38061	0.465305	0.0694344	219.093	7.7754	183.879	253.831
THTE_0556	1.69097	0.757852	0.31919	4.43061	2.14751	3.1135	5.2691
THTE_0559	1.2641	0.338113	0.367931	14.9325	3.90038	12.9722	16.3967
THTE_0560	1.42699	0.51297	0.0362765	77.6165	6.27829	63.7701	91.0564
THTE_0561	1.05935	0.0831854	0.798611	46.2612	5.53173	44.6778	47.3532
THTE_0562	0.47942	-1.06064	0.0989723	3.00475	1.58724	3.65157	1.72867
THTE_0563	0.96198	-0.0559219	0.899918	17.0147	4.08871	17.073	16.4285
THTE_0564	1.0339	0.0481021	0.887015	156.894	7.29365	154.031	159.264
THTE_0566	1.03669	0.0519879	0.898858	787.369	9.6209	772.93	801.341
THTE_0567	1.25926	0.332574	0.453035	9.43663	3.23827	8.14553	10.2824
THTE_0568	0.882168	-0.180874	0.69419	8.48007	3.08408	8.71577	7.69342
THTE_0569	0.511192	-0.968064	4.87062e-05	1741.35	10.766	2304.17	1177.9
THTE_0570	0.829742	-0.269265	0.263906	366.342	8.51705	400.117	332.001
THTE_0571	1.05014	0.070584	0.85252	1369.63	10.4196	1335.87	1402.82
THTE_0572	0.819955	-0.286384	0.389026	92.4373	6.5304	101.29	83.0475
THTE_0573	0.815434	-0.294359	0.58926	17.329	4.11512	18.774	15.2951
THTE_0574	0.626202	-0.675299	0.0126234	48.7301	5.60674	59.5758	37.2755
THTE_0575	0.950928	-0.072592	0.84526	68.7255	6.10277	70.1731	66.7161
THTE_0576	1.07451	0.10368	0.761516	24.0807	4.58981	22.9638	24.688
THTE_0577	0.844061	-0.244581	0.392236	32.1754	5.00789	34.6072	29.1763
THTE_0578	1.73817	0.797569	0.0860582	6.2572	2.64552	4.40215	7.67356
THTE_0579	1.87568	0.907412	0.00058154	147.505	7.20462	102.452	192.247
THTE_0580	1.10743	0.147214	0.595519	178.603	7.48062	169.257	187.466
THTE_0581	0.659745	-0.60002	0.0406087	27.1359	4.76213	32.3272	21.2995
THTE_0582	0.990194	-0.014217	0.973373	98.6333	6.624	98.8506	97.9308
THTE_0583	1.52544	0.609225	0.273606	12.1899	3.60762	9.47837	14.5053
THTE_0584	0.999142	-0.00123784	0.973373	49.1881	5.62024	48.9518	48.8989
THTE_0585	0.745861	-0.423021	0.0959527	389.789	8.60655	446.209	332.808
THTE_0586	0.646878	-0.628435	0.00889687	33.0919	5.04841	39.8162	25.7625
THTE_0587	0.590459	-0.760091	0.00113791	687.776	9.42579	864.482	510.446
THTE_0588	0.993913	-0.008809	0.973373	10.5397	3.39776	10.3093	10.2278
THTE_0589	0.681815	-0.552548	0.0888555	19.5712	4.29066	22.9358	15.5959
THTE_0590	0.494007	-1.0174	0.00064127	50.1684	5.64871	66.7449	32.9571
THTE_0591	0.79761	-0.326244	0.507538	6.26607	2.64756	6.66177	5.28654
THTE_0592	0.765574	-0.385386	0.345571	12.5761	3.65262	13.9118	10.6357
THTE_0593	0.839337	-0.252677	0.441942	33.8736	5.08209	36.5103	30.6791
THTE_0594	0.678651	-0.559259	0.25289	6.26067	2.64632	7.10627	4.83193
THTE_0595	1.42506	0.511021	0.449722	2.17935	1.1239	1.58226	2.25934
THTE_0596	1.49489	0.580041	0.0146227	51.8395	5.69598	41.3943	61.8533
THTE_0597	2.8412	1.5065	0.0298898	1.81808	0.862418	0.815207	2.33565
THTE_0598	0.858493	-0.220122	0.489179	138.372	7.11241	148.625	127.592
THTE_0599	0.917883	-0.123619	0.662575	76.5328	6.25801	79.5355	72.9847
THTE_0600	0.949065	-0.0754209	0.906405	5.06524	2.34063	4.91168	4.65188
THTE_0601	0.977094	-0.03343	0.944627	18.6219	4.21893	18.5868	18.1274
THTE_0602	0.907761	-0.139615	0.666806	78.8936	6.30184	82.4199	74.8465
THTE_0603	1.42576	0.511732	0.42581	3.63376	1.86146	2.79785	3.97949
THTE_0604	1.12837	0.174246	0.699936	11.1972	3.48507	10.2798	11.5921
THTE_0605	1.10575	0.145028	0.646153	29.1542	4.86563	27.4581	30.3402
THTE_0606	0.92425	-0.113645	0.875014	3.97524	1.99104	3.85714	3.54714
THTE_0607	1.27546	0.351018	0.319302	13.4686	3.75153	11.6208	14.8356
THTE_0608	1.05334	0.0749738	0.903016	4.02885	2.01037	3.668	3.86714
THTE_0609	0.549771	-0.863096	0.0118777	9.32605	3.22127	11.6514	6.39615
THTE_0610	0.44822	-1.15772	0.0321918	3.36749	1.75168	4.2376	1.91526
THTE_0611	0.992406	-0.0109971	0.973373	14.252	3.83309	14.0214	13.896
THTE_0612	0.909726	-0.136496	0.631797	71.9175	6.16827	75.0291	68.2661
THTE_0613	0.856902	-0.222798	0.676522	5.92197	2.56608	6.08893	5.23414
THTE_0614	0.732579	-0.448945	0.102503	27.1754	4.76423	31.0361	22.752
THTE_0615	0.751471	-0.41221	0.217627	21.4891	4.42554	24.2307	18.1825
THTE_0616	0.641919	-0.639537	0.013282	31.2537	4.96596	37.7125	24.2009
THTE_0617	0.674395	-0.568334	0.0390419	52.5327	5.71514	62.3775	42.1049
THTE_0618	0.493011	-1.02031	6.5186e-07	50.5358	5.65923	67.2567	33.1458
THTE_0619	0.499782	-1.00063	0.000770073	17.0369	4.09059	22.284	11.1411
THTE_0620	0.488499	-1.03357	0.00242436	25.1258	4.6511	33.297	16.277
THTE_0622	1.01742	0.0249221	0.939601	55.6344	5.79791	54.9073	55.8394
THTE_0623	1.08703	0.12039	0.699012	28.3783	4.82672	26.9568	29.2938
THTE_0624	1.00717	0.0103113	0.973373	81.934	6.35639	81.3789	81.9803
THTE_0625	1.13318	0.180375	0.540421	35.7904	5.1615	33.3239	37.7687
THTE_0626	0.634453	-0.656415	0.0406598	22.678	4.50322	27.3755	17.3248
THTE_0627	1.03373	0.0478539	0.939601	62.7549	5.97166	61.4181	63.4691
THTE_0628	0.668941	-0.580049	0.101582	12.977	3.69789	15.1964	10.1883
THTE_0629	0.531265	-0.912498	6.3873e-05	47.3994	5.5668	61.4834	32.6792
THTE_0630	0.51112	-0.968266	0.0088016	13.802	3.78681	17.8531	9.09502
THTE_0631	0.344499	-1.53743	9.44448e-14	60.7418	5.92462	89.8179	30.9187
THTE_0632	0.273201	-1.87197	0.000810043	2.82851	1.50004	3.9526	1.06281
THTE_0633	0.50553	-0.984132	0.00114895	97.5744	6.60843	129.164	65.2635
THTE_0634	1.06482	0.0906141	0.822156	14.6818	3.87595	13.9724	14.8818
THTE_0635	0.93133	-0.102636	0.725868	37.7658	5.23901	38.8326	36.1601
THTE_0636	1.28128	0.357586	0.254086	18.756	4.22928	16.236	20.8072
THTE_0637	1.00393	0.00566091	0.973373	86.6287	6.43677	86.2001	86.5604
THTE_0638	0.912617	-0.131919	0.677534	32.8397	5.03737	34.0519	31.0705
THTE_0639	0.63355	-0.658469	0.0172744	21.0545	4.39606	25.4094	16.0682
THTE_0640	0.567872	-0.816362	0.00114585	33.177	5.05211	41.9147	23.7745
THTE_0641	0.466241	-1.10085	8.54217e-07	2184.78	11.0933	2979.66	1389.22
THTE_0642	0.567848	-0.816424	0.000280626	91.1502	6.51017	115.862	65.8066
THTE_0644	0.793308	-0.334047	0.328693	16.5511	4.04885	18.1459	14.3738
THTE_0645	0.743744	-0.427122	0.124896	174.116	7.4439	199.379	148.266
THTE_0646	0.620317	-0.688922	0.0480642	19.1792	4.26147	23.3105	14.4476
THTE_0647	1.03142	0.0446343	0.897113	79.0996	6.3056	77.617	80.0604
THTE_0648	1.37136	0.455605	0.186728	28.2047	4.81786	23.5929	32.3471
THTE_0649	0.919038	-0.121804	0.743509	41.2403	5.36598	42.722	39.2442
THTE_0650	1.04153	0.0587018	0.870273	38.459	5.26525	37.4131	39.0128
THTE_0651	1.35766	0.44112	0.0958418	116.266	6.86128	98.4227	133.662
THTE_0652	1.43539	0.521438	0.027114	71.7416	6.16474	58.725	84.3355
THTE_0653	0.818891	-0.288257	0.267118	85.8027	6.42295	94.0307	76.9793
THTE_0654	0.713141	-0.48774	0.42581	2.51243	1.32908	2.61076	1.85205
THTE_0655	0.804655	-0.313558	0.239461	70.2675	6.13479	77.5746	62.3922
THTE_0656	2.00078	1.00056	0.0129773	26.747	4.7413	17.6907	35.4064
THTE_0657	0.809747	-0.304457	0.538031	5.04577	2.33508	5.27378	4.25236
THTE_0658	0.857458	-0.221863	0.462905	24.8114	4.63293	26.4155	22.6486
THTE_0659	0.816797	-0.291951	0.410948	17.7711	4.15146	19.2424	15.7158
THTE_0660	0.848338	-0.237289	0.725126	2.15367	1.10679	2.0413	1.73677
THTE_0661	0.993062	-0.010044	0.974558	1.4359	0.521953	1.17026	1.17365
THTE_0662	1.29735	0.375566	0.558589	2.49333	1.31807	1.94646	2.55346
THTE_0663	0.941187	-0.0874468	0.913153	2.04361	1.03112	1.8286	1.72426
THTE_0664	0.500572	-0.998351	0.0270223	8.16192	3.02891	10.4761	5.21866
THTE_0665	0.743314	-0.427957	0.0834441	46.0077	5.5238	52.45	38.9651
THTE_0666	1.54435	0.627004	0.116203	12.0923	3.59602	9.31628	14.3995
THTE_0667	0.687526	-0.540513	0.0151542	4568.87	12.1576	5414.51	3722.63
THTE_0668	0.742317	-0.429892	0.119069	2129.76	11.0565	2444.42	1814.56
THTE_0669	0.633612	-0.658329	0.00974818	134.285	7.06915	164.03	103.926
THTE_0670	0.692233	-0.530671	0.0611241	33.8225	5.07991	39.6127	27.3967
THTE_0671	0.850358	-0.233858	0.366811	134.419	7.0706	144.984	123.32
THTE_0672	0.6241	-0.680151	0.0015371	163.811	7.35589	201.34	125.661
THTE_0673	0.59856	-0.740432	0.0012578	160.271	7.32437	200.113	119.808
THTE_0674	0.514933	-0.957543	3.16671e-06	364.112	8.50824	480.264	247.291
THTE_0675	0.25634	-1.96387	2.05687e-06	8.43812	3.07692	12.8924	3.27838
THTE_0676	0.735573	-0.44306	0.433294	32.5514	5.02465	37.1566	27.3011
THTE_0677	0.372785	-1.42358	3.04787e-14	325.501	8.34652	473.691	176.584
THTE_0678	0.408073	-1.2931	2.37889e-10	201.428	7.65412	285.607	116.523
THTE_0679	0.316997	-1.65746	6.17563e-17	60.052	5.90814	90.6307	28.7018
THTE_0680	0.405779	-1.30123	0.000407484	9.46551	3.24268	13.0034	5.26397
THTE_0681	0.644293	-0.634211	0.143098	4.74807	2.24734	5.42283	3.48573
THTE_0682	0.57998	-0.785924	0.0137639	15.7972	3.9816	19.5937	11.386
THTE_0683	0.786942	-0.345671	0.203672	88.7327	6.47139	98.9928	77.9177
THTE_0684	1.01278	0.0183224	0.973373	5.98549	2.58147	5.6893	5.75171
THTE_0685	0.923798	-0.114351	0.743509	172.288	7.42868	178.825	165.256
THTE_0688	1.40916	0.49484	0.0979108	18.3976	4.20144	15.0818	21.2769
THTE_0689	1.63915	0.712944	0.12216	5.99508	2.58378	4.36348	7.16223
THTE_0690	1.25703	0.330014	0.431985	9.18393	3.19911	7.91626	9.93818
THTE_0691	3.04995	1.60879	0.00595941	2.62303	1.39124	1.17642	3.63268
THTE_0692	1.90548	0.930153	0.0402113	5.61674	2.48973	3.71409	7.10953
THTE_0693	2.58265	1.36885	0.0597487	1.4876	0.572988	0.683362	1.80112
THTE_0694	1.28946	0.366771	0.591641	2.27396	1.18521	1.77306	2.27904
THTE_0695	1.14198	0.191542	0.637382	16.2061	4.01846	14.9011	16.985
THTE_0696	0.944309	-0.0826698	0.789702	63.1557	5.98084	64.7019	61.0805
THTE_0697	0.721687	-0.470555	0.0584616	32.6911	5.03083	37.6407	27.1514
THTE_0698	0.598955	-0.739481	0.000683821	86.1218	6.42831	107.342	64.2763
THTE_0699	1.53996	0.62289	0.0103257	115.949	6.85735	91.1401	140.351
THTE_0700	1.23489	0.304387	0.368884	49.3924	5.62622	43.9878	54.362
THTE_0701	1.76006	0.815628	0.126062	2.67191	1.41787	1.76133	3.09782
THTE_0702	1.35267	0.435813	0.314126	6.59878	2.7222	5.40464	7.29084
THTE_0703	0.925804	-0.111221	0.769437	19.2386	4.26593	19.7093	18.2403
THTE_0704	0.986518	-0.0195825	0.939601	61.6601	5.94627	61.8103	61.009
THTE_0705	0.73891	-0.436529	0.0698461	124.904	6.96467	143.328	105.906
THTE_0706	1.85638	0.892493	0.0539055	4.99288	2.31987	3.32815	6.20787
THTE_0707	1.54506	0.627661	0.0360018	650.588	9.3456	511.083	789.725
THTE_0708	1.65608	0.727774	0.0131674	89.4237	6.48259	67.1993	111.301
THTE_0709	1.46878	0.554622	0.00934457	76.1412	6.25061	61.5012	90.3406
THTE_0710	1.01321	0.018938	0.950743	92.8511	6.53685	91.9763	93.2075
THTE_0711	0.817408	-0.290872	0.249685	78.4265	6.29327	86.0036	70.2693
THTE_0712	1.04699	0.0662441	0.842033	127.531	6.99471	124.353	130.18
THTE_0713	0.776597	-0.364762	0.291336	13.778	3.78429	15.1913	11.7792
THTE_0714	0.465449	-1.10331	0.000674748	13.2204	3.7247	17.5905	8.174
THTE_0715	0.396435	-1.33485	2.3122e-07	30.0183	4.90777	42.4776	16.8683
THTE_0716	0.381764	-1.38925	2.56643e-11	627.126	9.29261	907.195	346.349
THTE_0717	1.1714	0.228235	0.677534	7.97967	2.99633	7.1165	8.32364
THTE_0718	0.665964	-0.586484	0.0314727	24.7304	4.62821	29.336	19.5141
THTE_0719	1.12816	0.173973	0.548168	106.664	6.73693	100.014	112.807
THTE_0720	1.04799	0.0676226	0.823285	128.569	7.0064	125.312	131.314
THTE_0721	0.964822	-0.0516658	0.86947	679.996	9.40938	691.912	667.563
THTE_0722	0.577754	-0.791473	0.000252771	132.797	7.05307	167.933	97.0355
THTE_0723	0.431834	-1.21145	0.000499171	18.4312	4.20408	25.2771	10.8725
THTE_0724	1.37731	0.461853	0.469414	15.1901	3.92506	12.5522	17.2916
THTE_0725	0.99414	-0.00847874	0.973373	49.4301	5.62732	49.3106	49.0474
THTE_0726	0.712123	-0.489801	0.0623871	1446.53	10.4984	1689.42	1203.08
THTE_0727	0.789243	-0.341459	0.214527	260.955	8.02766	291.383	229.957
THTE_0728	1.0132	0.0189157	0.973373	12.1942	3.60812	11.8495	12.032
THTE_0729	0.665855	-0.58672	0.0407144	20.377	4.34887	24.1181	16.0471
THTE_0730	0.602008	-0.732146	0.00680962	217.998	7.76817	271.778	163.579
THTE_0731	0.938195	-0.0920406	0.844132	10.7184	3.42202	10.7841	10.1012
THTE_0732	0.980294	-0.0287131	0.973373	4.31516	2.10941	4.09011	4.03099
THTE_0733	1.3269	0.408055	0.64741	1.1138	0.155487	0.738461	0.988306
THTE_0734	1.52071	0.604747	0.00621795	82.2659	6.36222	65.0898	99.0173
THTE_0735	1.33474	0.416558	0.289711	22.3613	4.48293	18.9542	25.3361
THTE_0736	1.34468	0.427262	0.209146	16.7313	4.06448	14.0831	18.9341
THTE_0737	1.83711	0.87744	0.0010427	51.3751	5.683	36.0627	66.2952
THTE_0738	1.21542	0.281451	0.355957	56.4571	5.81908	50.7686	61.7089
THTE_0739	1.80224	0.849789	0.236602	4.25623	2.08958	2.86717	5.16954
THTE_0740	0.955138	-0.0662181	0.866724	28.1627	4.81571	28.536	27.2953
THTE_0741	1.26843	0.343048	0.231064	164.301	7.3602	144.638	183.524
THTE_0742	1.19815	0.260806	0.389189	44.6532	5.48069	40.4153	48.4559
THTE_0743	1.13409	0.181531	0.667247	15.5398	3.95789	14.3339	16.2493
THTE_0745	1.66779	0.737939	0.0030037	814.201	9.66924	610.234	1017.8
THTE_0746	1.80662	0.853296	0.00173431	178.617	7.48073	127.134	229.766
THTE_0747	0.786989	-0.345585	0.161506	91.4292	6.51458	102.005	80.3013
THTE_0748	0.529863	-0.916308	0.00323218	12210.7	13.5759	15962.7	8458.04
THTE_0749	0.553245	-0.85401	0.000431593	10086.4	13.3001	12987.1	7185.06
THTE_0750	0.970189	-0.0436624	0.915199	107.89	6.75342	109.257	106.055
THTE_0751	1.62588	0.701222	0.00410738	48.6018	5.60294	36.8589	59.9229
THTE_0752	1.82737	0.869768	0.0408816	13.7948	3.78605	9.60278	17.6052
THTE_0753	2.17398	1.12034	1.06496e-05	811.018	9.66359	510.927	1110.83
THTE_0754	1.83144	0.872975	0.00217842	221.09	7.78849	156.029	285.839
THTE_0756	0.933955	-0.0985748	0.812759	15.3671	3.94177	15.6259	14.5803
THTE_0757	0.812078	-0.300311	0.299891	168.131	7.39345	185.253	150.459
THTE_0758	2.55053	1.3508	0.0122374	2.91023	1.54113	1.50791	3.8779
THTE_0759	2.44231	1.28825	2.45178e-07	470.909	8.87931	273.5	668.067
THTE_0761	0.718934	-0.476068	0.0424526	294.558	8.20241	342.377	246.165
THTE_0762	0.666065	-0.586266	0.0480286	23.9431	4.58154	28.3864	18.8943
THTE_0763	0.586294	-0.770305	0.0481245	9.58964	3.26148	11.7279	6.84692
THTE_0764	0.579101	-0.788113	0.0934286	3.80134	1.92651	4.44659	2.57519
THTE_0765	0.599994	-0.736981	0.00136488	109.688	6.77726	136.726	82.0282
THTE_0766	0.676141	-0.564603	0.020609	252.279	7.97887	300.645	203.279
THTE_0767	0.501004	-0.997107	1.87031e-05	57.0734	5.83475	75.592	37.8552
THTE_0768	0.43555	-1.19909	8.10702e-06	242.194	7.92002	336.933	146.698
THTE_0769	0.796268	-0.328673	0.210221	215.347	7.75052	239.448	190.651
THTE_0770	0.849881	-0.234668	0.389335	366.688	8.51841	396.128	336.7
THTE_0771	1.13013	0.176491	0.617328	142.985	7.15972	134.023	151.448
THTE_0772	0.890798	-0.16683	0.554771	244.206	7.93196	258.024	229.842
THTE_0773	0.761486	-0.39311	0.0906598	291.292	8.18632	330.4	251.586
THTE_0774	0.655975	-0.608288	0.0767515	11.4771	3.52068	13.5085	8.86918
THTE_0775	0.766714	-0.383239	0.105206	206.969	7.69327	233.976	179.371
THTE_0776	0.915908	-0.126726	0.651172	209.807	7.71292	218.733	200.324
THTE_0777	0.691061	-0.533116	0.0176958	130.592	7.02893	154.081	106.515
THTE_0778	0.642065	-0.639209	0.00976055	171.449	7.42163	208.427	133.82
THTE_0779	0.70094	-0.512637	0.0626708	373.42	8.54466	438.723	307.543
THTE_0780	0.709037	-0.496068	0.0941205	19.5709	4.29063	22.556	15.9792
THTE_0781	0.636094	-0.652687	0.00710413	226.255	7.82181	276.196	175.705
THTE_0782	0.7404	-0.433624	0.0815873	302.863	8.24252	347.699	257.462
THTE_0783	1.01393	0.0199571	0.963933	22.6712	4.50279	22.2487	22.583
THTE_0784	0.844331	-0.24412	0.586343	6.22205	2.63739	6.44981	5.43852
THTE_0785	0.688563	-0.538339	0.0766958	24.9042	4.63831	29.1319	20.0572
THTE_0786	0.691153	-0.532923	0.0251332	96.6864	6.59524	113.982	78.7816
THTE_0787	0.348655	-1.52013	1.3708e-09	31.2024	4.96359	45.7609	15.9042
THTE_0788	0.494434	-1.01615	1.85098e-05	500.35	8.96679	669.181	330.857
THTE_0789	0.545872	-0.873366	0.000147999	345.918	8.43429	447.12	244.084
THTE_0790	0.528035	-0.921294	0.00392971	19.7518	4.30391	25.4354	13.3896
THTE_0791	0.880989	-0.182804	0.505561	142.918	7.15904	151.657	133.644
THTE_0792	0.799778	-0.322328	0.414131	11.1629	3.48064	12.0943	9.67601
THTE_0793	0.996759	-0.00468305	0.973373	72.8791	6.18743	72.7223	72.5269
THTE_0794	0.748628	-0.41768	0.0865991	34.5982	5.11263	39.2319	29.3733
THTE_0795	0.98426	-0.0228884	0.973373	4.09109	2.03249	3.84902	3.80992
THTE_0796	0.898499	-0.154412	0.617644	131.919	7.04351	138.689	124.633
THTE_0797	0.953621	-0.0685115	0.868269	48191.2	15.5565	49335	47046.9
THTE_0798	0.56399	-0.826258	4.49032e-05	278.803	8.1231	356.115	200.84
THTE_0799	0.723636	-0.466664	0.0356778	768.392	9.5857	891.25	644.936
THTE_0800	0.545364	-0.874709	0.0146575	9.7266	3.28194	12.1938	6.64916
THTE_0801	0.852958	-0.229453	0.650008	5.00636	2.32376	5.115	4.37366
THTE_0802	1.35073	0.433736	0.374066	3.99315	1.99753	3.19098	4.32868
THTE_0803	1.11445	0.156328	0.628754	53.3078	5.73628	50.2	55.9492
THTE_0804	0.973052	-0.0394119	0.917704	35.6707	5.15667	35.8896	34.946
THTE_0805	0.934217	-0.0981703	0.746644	92.2402	6.52732	95.0903	88.8311
THTE_0806	1.04308	0.0608503	0.854561	71.1467	6.15272	69.4048	72.3994
THTE_0807	0.894398	-0.161011	0.607419	33.1809	5.05228	34.7432	31.0763
THTE_0808	0.961153	-0.0571621	0.855662	59.3776	5.89185	60.2931	57.9377
THTE_0809	0.88958	-0.168804	0.575574	38.4536	5.26505	40.4225	35.9334
THTE_0810	0.660136	-0.599165	0.082009	13.5559	3.76085	15.9824	10.5421
THTE_0811	0.609908	-0.713336	0.00886612	30.962	4.95243	38.0974	23.235
THTE_0812	0.659285	-0.601026	0.0222517	32.4261	5.01908	38.7302	25.5092
THTE_0813	0.535916	-0.899922	0.154118	1.6901	0.757111	1.84219	0.97818
THTE_0814	0.715552	-0.482872	0.120662	19.7455	4.30345	22.6926	16.223
THTE_0815	0.612221	-0.707875	0.0131849	19.6793	4.29861	24.0304	14.7243
THTE_0816	0.670787	-0.576073	0.015512	123.434	6.9476	147.406	98.8581
THTE_0818	1.04963	0.0698803	0.860068	28.9768	4.85683	28.0444	29.4079
THTE_0819	1.48773	0.57311	0.0151542	40.9206	5.35475	32.7197	48.6663
THTE_0820	0.827759	-0.272717	0.692242	2.39263	1.2586	2.32292	1.93342
THTE_0821	0.630544	-0.66533	0.269167	7.42687	2.89275	8.72335	5.47754
THTE_0822	0.460095	-1.12	2.9457e-07	39.6143	5.30795	53.7927	24.7504
THTE_0823	0.492143	-1.02285	6.18258e-07	75.1987	6.23263	100.355	49.3515
THTE_0824	0.624552	-0.679107	0.0013504	59.2308	5.88828	72.54	45.3049
THTE_0825	0.789971	-0.340129	0.173832	874.2	9.77182	976.467	771.344
THTE_0826	0.887719	-0.171825	0.798517	6.46103	2.69176	6.54458	5.82915
THTE_0827	1.04594	0.0648003	0.937592	2.34705	1.23085	2.0344	2.12081
THTE_0828	0.77367	-0.370211	0.145282	56.9372	5.8313	63.8928	49.4232
THTE_0829	1.02208	0.0315071	0.939601	36.9705	5.2083	36.3036	37.1471
THTE_0830	0.853151	-0.229126	0.416537	160.604	7.32737	173.032	147.65
THTE_0831	1.3535	0.436691	0.24559	11.0283	3.46314	9.16293	12.4211
THTE_0832	1.27864	0.354613	0.551649	2.77199	1.47092	2.2144	2.82071
THTE_0833	0.766448	-0.38374	0.279426	15.4746	3.95183	17.1897	13.16
THTE_0834	1.37241	0.456715	0.0563792	37.7704	5.23919	31.6436	43.4447
THTE_0835	1.77316	0.826319	0.000810043	29.3027	4.87296	20.9788	37.2345
THTE_0836	1.86774	0.901293	0.000146221	76.8982	6.26488	53.4827	99.961
THTE_0837	1.4986	0.583616	0.020337	75.137	6.23145	59.9725	89.9154
THTE_0838	0.574474	-0.799685	0.000454004	123.927	6.95335	157.028	90.1905
THTE_0839	0.573155	-0.803003	0.000106783	365.183	8.51248	463.869	265.851
THTE_0840	1.23434	0.30374	0.418161	21.0076	4.39284	18.5749	22.9552
THTE_0841	0.611432	-0.709737	0.0427049	54.0702	5.75676	66.7274	40.764
THTE_0842	1.37303	0.457358	0.0617839	59.8375	5.90298	50.2536	68.9751
THTE_0843	1.51567	0.599955	0.00995324	122.455	6.9361	97.1748	147.339
THTE_0844	0.88224	-0.180757	0.523785	6019.71	12.5555	6396.04	5642.87
THTE_0845	1.51708	0.601296	0.226052	245.609	7.94022	194.946	295.73
THTE_0846	2.02299	1.01649	8.67063e-06	50.3174	5.65299	33.1681	67.1257
THTE_0847	1.79182	0.841428	0.0185768	12.9083	3.69023	9.09142	16.3244
THTE_0848	1.56992	0.650692	0.255219	2.44988	1.29271	1.71166	2.69648
THTE_0849	1.07943	0.110265	0.719917	302.734	8.24191	290.915	314.073
THTE_0850	0.988826	-0.0162119	0.954668	347.37	8.44033	349.057	345.166
THTE_0851	0.586291	-0.770312	0.0534952	14.4767	3.85566	17.8586	10.4619
THTE_0852	0.537398	-0.895936	0.0481245	5.20812	2.38076	6.39633	3.44284
THTE_0853	1.16078	0.215098	0.410188	82.5328	6.3669	76.1591	88.4145
THTE_0854	1.35573	0.439066	0.0846408	46.7476	5.54682	39.4868	53.541
THTE_0855	1.00925	0.0132885	0.973373	188.112	7.55544	186.985	188.744
THTE_0856	0.742794	-0.428966	0.630869	1.25974	0.333131	1.13364	0.845008
THTE_0857	1.06802	0.0949351	0.803597	60.2253	5.9123	58.0095	61.9051
THTE_0858	1.26501	0.339151	0.711743	1.17705	0.235176	0.804207	1.0357
THTE_0859	1.30032	0.378866	0.252485	793.883	9.63278	690.039	897.333
THTE_0860	1.38664	0.471591	0.0333281	142.961	7.15947	119.609	165.887
THTE_0861	0.900109	-0.151828	0.605243	47.923	5.58265	50.1642	45.1152
THTE_0862	1.39175	0.476895	0.263906	11.4259	3.51424	9.34982	12.9967
THTE_0863	2.4799	1.31028	0.117397	1.66332	0.734066	0.806992	2.02968
THTE_0864	0.460104	-1.11997	0.0105014	5.71246	2.51411	7.40522	3.39281
THTE_0865	0.368455	-1.44044	1.07004e-10	63.1121	5.97984	91.7142	33.8139
THTE_0866	0.658509	-0.602724	0.0111933	201.417	7.65404	242.501	159.718
THTE_0867	1.39731	0.482654	0.123085	32.0141	5.00063	26.509	37.0211
THTE_0868	1.14884	0.200181	0.489179	101.035	6.65871	93.8065	107.8
THTE_0869	1.14699	0.197847	0.516748	66.4096	6.05332	61.638	70.7332
THTE_0870	1.15991	0.214015	0.45616	59.174	5.88689	54.5713	63.2986
THTE_0871	1.09897	0.13615	0.650081	192.628	7.58968	183.298	201.484
THTE_0872	1.32378	0.404667	0.0717353	389.851	8.60678	335.336	443.919
THTE_0873	0.981499	-0.0269415	0.939601	54.0582	5.75644	54.3013	53.2741
THTE_0874	0.800865	-0.320368	0.275509	42.9656	5.42511	47.3925	37.9496
THTE_0875	0.788164	-0.343433	0.48454	5.47311	2.45236	5.81884	4.58432
THTE_0876	1.07375	0.102662	0.912116	4.04539	2.01628	3.64795	3.9041
THTE_0877	1.40628	0.49188	0.337957	4.53005	2.17953	3.56431	5.00503
THTE_0878	1.40586	0.491453	0.41725	8.15229	3.02721	6.57583	9.24708
THTE_0879	0.784572	-0.350021	0.221992	96.3635	6.59041	107.686	84.4378
THTE_0880	1.1648	0.220077	0.483465	74.0144	6.20973	68.1742	79.394
THTE_0881	1.27954	0.355625	0.148038	85.0915	6.41094	74.4451	95.2534
THTE_0883	1.16349	0.218459	0.532303	21.0343	4.39467	19.2104	22.3826
THTE_0884	1.259	0.332281	0.233483	72.7431	6.18474	64.1876	80.8701
THTE_0885	1.27138	0.346392	0.237535	48.433	5.59792	42.4454	54.004
THTE_0886	1.58711	0.666399	0.00295475	244.97	7.93646	189.22	300.311
THTE_0887	1.59353	0.672226	0.125216	5.84901	2.54819	4.33655	6.93966
THTE_0888	1.23542	0.304999	0.71477	1.26476	0.338866	0.903348	1.11196
THTE_0890	1.03828	0.0541935	0.877427	43.5664	5.44515	42.4896	44.1125
THTE_0891	1.16013	0.214291	0.471676	132.022	7.04464	122.027	141.546
THTE_0892	1.03832	0.0542542	0.931973	9.77982	3.28981	9.3689	9.73538
THTE_0893	1.97637	0.982856	0.0296546	3.39521	1.7635	2.12738	4.23154
THTE_0895	1.34317	0.425637	0.294818	15.4798	3.95232	13.0301	17.483
THTE_0896	0.957908	-0.0620407	0.939601	1.54142	0.62426	1.30117	1.235
THTE_0897	1.36987	0.454041	0.391967	5.80409	2.53707	4.68397	6.41165
THTE_0898	2.90107	1.53659	3.57113e-05	8.00114	3.00021	3.99631	11.6274
THTE_0899	3.96422	1.98704	4.16881e-05	3.07427	1.62024	1.15061	4.58457
THTE_0900	2.61472	1.38666	3.84392e-05	17.4825	4.12784	9.55884	25.032
THTE_0901	0.500313	-0.999097	3.49746e-05	169.845	7.40807	225.948	113.043
THTE_0902	0.381794	-1.38913	0.00164007	11.4344	3.5153	16.0689	6.14317
THTE_0903	0.64615	-0.630059	0.0914709	24.6733	4.62488	29.59	19.09
THTE_0904	0.465569	-1.10293	0.0560712	1.98911	0.992125	2.32497	1.07889
THTE_0905	0.610277	-0.712465	0.00337939	31.2257	4.96466	38.3971	23.4137
THTE_0906	0.973953	-0.0380758	0.909474	49.3356	5.62456	49.7134	48.4129
THTE_0907	0.700028	-0.514516	0.132359	15.5035	3.95452	17.8958	12.4922
THTE_0908	0.702086	-0.51028	0.0754651	27.7096	4.79232	32.2257	22.6274
THTE_0909	0.910582	-0.13514	0.649596	59.9695	5.90616	62.4915	56.8748
THTE_0910	1.07621	0.105959	0.769589	106.841	6.73932	102.698	110.503
THTE_0911	2.36621	1.24258	0.0449032	4.6039	2.20286	2.59487	6.16918
THTE_0912	2.24518	1.16683	0.0592184	20.7678	4.37628	12.6595	28.4369
THTE_0913	1.07511	0.104478	0.719339	99.2184	6.63254	95.392	102.532
THTE_0914	0.152708	-2.71115	1.60426e-51	44.0338	5.46054	75.6794	11.552
THTE_0915	0.764139	-0.388094	0.329475	9.66554	3.27285	10.642	8.11176
THTE_0916	0.469046	-1.0922	1.21827e-05	165.388	7.36971	224.691	105.357
THTE_0917	0.482593	-1.05112	1.43336e-07	147.218	7.20181	198.127	95.6221
THTE_0918	0.901399	-0.149763	0.588463	581.691	9.18411	611.577	551.265
THTE_0919	1.60895	0.686122	0.24179	14.1236	3.82004	10.6426	17.1244
THTE_0920	0.918956	-0.121933	0.866724	2.96179	1.56647	2.80683	2.59786
THTE_0921	1.18833	0.248933	0.588893	17.7044	4.14604	15.9542	18.9711
THTE_0922	0.971529	-0.041671	0.900686	199.993	7.64381	202.611	196.857
THTE_0926	1.06152	0.0861264	0.837258	15.827	3.98431	15.1128	16.0241
THTE_0927	0.978566	-0.031259	0.939601	67.4486	6.07572	67.9256	66.4266
THTE_0928	0.540028	-0.888894	1.46071e-05	69.236	6.11345	89.4988	48.3135
THTE_0929	0.826004	-0.27578	0.281209	426.079	8.73498	466.375	385.22
THTE_0930	0.708316	-0.497534	0.0331083	161.326	7.33383	188.516	133.541
THTE_0931	0.864091	-0.210745	0.807229	6.71813	2.74806	6.88727	5.9388
THTE_0932	0.756692	-0.402221	0.101582	804.488	9.65193	915.584	692.829
THTE_0933	0.650507	-0.620364	0.0764117	145.35	7.18339	175.779	114.314
THTE_0934	0.217945	-2.19796	7.40873e-07	6.48424	2.69694	10.0877	2.18009
THTE_0935	0.275879	-1.85789	2.77963e-20	50.9644	5.67142	79.2885	21.8825
THTE_0936	0.314001	-1.67116	2.38868e-06	7.16019	2.84	10.3959	3.24111
THTE_0937	0.815923	-0.293494	0.533379	6.43828	2.68668	6.78985	5.52853
THTE_0938	0.80944	-0.305003	0.546398	4.99989	2.3219	5.21888	4.21216
THTE_0939	0.412435	-1.27776	2.68271e-06	24.7515	4.62944	34.5796	14.2427
THTE_0940	0.773201	-0.371084	0.116502	336.336	8.39376	379.041	293.053
THTE_0941	1.4498	0.535851	0.302586	4.88321	2.28783	3.784	5.49906
THTE_0942	1.564	0.645237	0.0481245	17.7044	4.14604	13.641	21.3246
THTE_0943	2.22728	1.15528	0.013318	3.46641	1.79344	2.01216	4.49791
THTE_0944	2.2938	1.19774	0.0160092	2.66555	1.41443	1.4823	3.40829
THTE_0945	2.06492	1.04608	0.0978385	1.93319	0.950984	1.10392	2.3035
THTE_0946	0.758657	-0.398481	0.480708	5.38926	2.43009	5.81308	4.39393
THTE_0947	0.271253	-1.88229	1.48918e-07	11.2441	3.4911	17.1357	4.62065
THTE_0949	0.910864	-0.134692	0.767301	12.2321	3.6126	12.5258	11.4111
THTE_0950	1.19415	0.255983	0.699012	4.12019	2.04271	3.53625	4.22622
THTE_0951	1.04564	0.0643854	0.950743	1.34503	0.42764	1.04848	1.08989
THTE_0952	0.782051	-0.354665	0.360912	10.6123	3.40766	11.6037	9.05564
THTE_0953	0.902968	-0.147253	0.620697	106.449	6.73403	111.609	100.735
THTE_0954	2.40003	1.26305	0.138895	1.77209	0.825451	0.890294	2.15989
THTE_0955	0.688561	-0.538344	0.0664155	2286.91	11.1592	2708.36	1864.87
THTE_0956	1.95904	0.970149	0.00398352	13.6577	3.77164	9.09934	17.8475
THTE_0957	2.22928	1.15657	0.000149936	23.6066	4.56112	14.5094	32.4121
THTE_0958	2.46622	1.3023	9.04068e-07	48.1163	5.58845	27.6609	68.3024
THTE_0959	1.94343	0.958602	0.0321897	4.3734	2.12876	2.81074	5.47757
THTE_0960	1.87176	0.904396	0.0735453	3.04505	1.60647	1.94626	3.66333
THTE_0961	2.21383	1.14655	0.0218917	5.92338	2.56642	3.54192	7.85705
THTE_0962	1.01111	0.0159392	0.973373	12.5415	3.64864	12.2203	12.3352
THTE_0963	0.80892	-0.305931	0.278723	293.318	8.19632	324.003	262.083
THTE_0964	0.804753	-0.313381	0.230482	102.761	6.68315	113.553	91.3927
THTE_0965	1.91126	0.934526	0.00595378	55.641	5.79808	38.0723	72.7806
THTE_0966	1.43387	0.519916	0.483956	4.06296	2.02253	3.1305	4.49691
THTE_0967	2.3646	1.2416	0.00029776	31.708	4.98678	18.7345	44.3011
THTE_0968	1.34632	0.429021	0.547748	12.2227	3.61149	10.1697	13.6853
THTE_0969	0.855609	-0.224977	0.626883	13.685	3.77452	14.456	12.3445
THTE_0971	2.22427	1.15333	0.0603951	6.10939	2.61103	3.65974	8.14824
THTE_0974	1.6139	0.690548	0.164701	3.24213	1.69694	2.29995	3.70175
THTE_0975	3.07551	1.62082	2.31982e-08	14.6171	3.86959	7.08956	21.8179
THTE_0978	0.900011	-0.151986	0.574276	79.3059	6.30936	83.1967	74.8648
THTE_0979	1.72342	0.785278	0.0330808	14.1781	3.8256	10.2472	17.6606
THTE_0980	0.845759	-0.241682	0.498061	16.5374	4.04766	17.6148	14.8824
THTE_0981	1.49135	0.576615	0.250736	6.86418	2.77909	5.31445	7.91242
THTE_0982	0.89474	-0.160459	0.857868	1.6533	0.725349	1.46195	1.31577
THTE_0983	1.05618	0.078857	0.913079	3.23637	1.69438	2.88774	3.04208
THTE_0984	1.25085	0.322907	0.573961	11.2697	3.49438	9.78177	12.204
THTE_0985	1.10995	0.150491	0.806052	4.8393	2.2748	4.34873	4.81074
THTE_0986	1.32769	0.408913	0.505021	3.57617	1.83842	2.8524	3.78341
THTE_0987	0.817086	-0.291441	0.538605	8.68238	3.11809	9.25488	7.5409
THTE_0988	0.688797	-0.537849	0.129407	24.1115	4.59165	28.2185	19.4075
THTE_0989	1.15596	0.209097	0.646806	9.97152	3.31781	9.01349	10.4223
THTE_0990	0.906943	-0.140916	0.844405	2.36476	1.2417	2.19558	1.98287
THTE_0991	1.11144	0.152428	0.79503	4.4913	2.16713	4.01499	4.45082
THTE_0992	0.947679	-0.0775291	0.907247	5.44691	2.44544	5.30726	5.04194
THTE_0993	0.728349	-0.457297	0.500656	2.03328	1.02381	2.03069	1.46293
THTE_0994	1.0235	0.0335128	0.938685	50.8985	5.66955	50.0592	51.1974
THTE_0995	1.28996	0.367328	0.431985	5.17445	2.37141	4.31265	5.5619
THTE_0996	1.3249	0.405881	0.319687	12.493	3.64305	10.5532	13.9803
THTE_0997	1.07474	0.10399	0.764719	34.9842	5.12863	33.4833	35.9512
THTE_0998	0.711052	-0.491973	0.2171	12.9334	3.69303	14.7812	10.4706
THTE_1002	1.62149	0.697322	0.00500813	34.586	5.11212	26.238	42.5255
THTE_1003	0.633863	-0.657757	0.110559	12.0441	3.59026	14.3566	9.09405
THTE_1004	0.985292	-0.0213773	0.939601	33.813	5.07951	33.8007	33.2959
THTE_1005	0.744103	-0.426425	0.391967	4.43757	2.14977	4.7641	3.54506
THTE_1006	0.633254	-0.659143	0.00557837	51.4781	5.68589	62.6424	39.7051
THTE_1007	0.917689	-0.123923	0.711743	697.572	9.4462	727.239	667.395
THTE_1008	1.05028	0.0707771	0.813956	290.266	8.18123	282.901	297.111
THTE_1009	0.765164	-0.38616	0.167198	1661.66	10.6984	1882.42	1440.36
THTE_1010	0.975363	-0.0359883	0.905798	71.7544	6.165	72.3915	70.582
THTE_1011	1.38224	0.467004	0.294128	6.55048	2.7116	5.28668	7.30877
THTE_1012	0.446376	-1.16367	0.0023133	2533.88	11.3071	3503.28	1563.82
THTE_1013	0.836505	-0.257554	0.331303	44.2948	5.46907	47.9422	40.076
THTE_1014	0.814266	-0.296428	0.365538	21.876	4.45128	23.8018	19.3985
THTE_1015	0.469168	-1.09182	0.000928867	10.7079	3.42061	14.146	6.60766
THTE_1016	0.773346	-0.370815	0.167198	211.862	7.72698	238.619	184.553
THTE_1017	0.746737	-0.421328	0.055399	101.716	6.66841	116.13	86.7163
THTE_1018	0.720214	-0.473503	0.15073	62.7625	5.97183	72.6352	52.339
THTE_1019	0.976395	-0.0344637	0.939601	91.0647	6.50882	91.8773	89.7374
THTE_1020	0.965612	-0.0504852	0.945119	3.03552	1.60195	2.82698	2.74358
THTE_1021	1.72834	0.789387	0.0788468	23.4803	4.55338	17.0531	29.5002
THTE_1022	1.43266	0.518698	0.0971141	162.632	7.34547	133.521	191.366
THTE_1023	1.15579	0.208878	0.575062	62.6572	5.96941	57.9025	66.9883
THTE_1024	1.23655	0.306315	0.289711	110.106	6.78276	98.2436	121.546
THTE_1025	0.429483	-1.21933	0.000326784	49.7722	5.63727	69.1768	29.7231
THTE_1026	1.13722	0.185505	0.688018	97.191	6.60275	90.6897	103.108
THTE_1027	0.717452	-0.479046	0.0608034	44.2623	5.46801	51.2129	36.732
THTE_1028	1.04741	0.0668289	0.854437	48.9884	5.61437	47.5946	49.8816
THTE_1029	0.984692	-0.0222552	0.939601	38.2223	5.25634	38.2498	37.6603
THTE_1030	0.765081	-0.386316	0.123244	47.1291	5.55855	53.0823	40.5959
THTE_1031	0.50174	-0.994987	0.00680962	8.22534	3.04007	10.5544	5.29015
THTE_1032	1.14609	0.196724	0.584646	89.9071	6.49036	83.5521	95.8183
THTE_1033	1.04045	0.0572022	0.907863	384.09	8.5853	376.232	391.511
THTE_1034	1.59238	0.671188	0.0199572	164.139	7.35877	126.455	201.443
THTE_1035	1.66592	0.736323	0.0103931	41.8905	5.38855	31.2775	52.1577
THTE_1036	0.870589	-0.199936	0.487327	139.532	7.12445	148.901	129.62
THTE_1037	0.772672	-0.372072	0.40289	9.00454	3.17065	9.84121	7.6028
THTE_1038	0.842592	-0.247094	0.449722	815.442	9.67144	884.821	745.537
THTE_1039	0.677337	-0.562054	0.0120508	194.159	7.6011	231.143	156.55
THTE_1040	1.16312	0.218004	0.38309	114.718	6.84195	105.846	123.098
THTE_1042	1.28839	0.365571	0.245125	20.5363	4.3601	17.7332	22.8654
THTE_1043	1.72697	0.78824	0.283977	1.31033	0.389934	0.771699	1.34762
THTE_1044	0.806094	-0.310979	0.511555	10.6178	3.40842	11.4303	9.21982
THTE_1045	0.96698	-0.0484417	0.903621	33.4773	5.06511	33.7561	32.6284
THTE_1046	0.793343	-0.333984	0.534737	3.53488	1.82166	3.6392	2.87584
THTE_1047	0.902638	-0.14778	0.59501	140.194	7.13128	147.089	132.767
THTE_1048	0.656823	-0.606423	0.0229463	867.259	9.76032	1046.55	687.372
THTE_1049	0.858072	-0.22083	0.454573	36.3013	5.18195	38.7755	33.2938
THTE_1050	0.33473	-1.57893	0.000138254	6.06877	2.6014	8.59771	2.85196
THTE_1051	1.01117	0.0160214	0.973373	13.857	3.79255	13.5375	13.6793
THTE_1052	1.02088	0.0298109	0.939601	261.292	8.02952	258.349	263.747
THTE_1053	0.962667	-0.0548909	0.887123	376.204	8.55537	383.091	368.807
THTE_1054	0.7928	-0.334971	0.251921	68.6958	6.10215	76.3304	60.5122
THTE_1055	0.8389	-0.25343	0.332962	104.269	6.70417	113.087	94.8795
THTE_1056	0.660847	-0.597611	0.00833379	202.085	7.65882	242.981	160.581
THTE_1057	0.636567	-0.651615	0.0707845	14.0592	3.81344	16.8024	10.715
THTE_1058	1.58721	0.666496	0.00397957	129.676	7.01877	100.071	158.887
THTE_1059	1.27751	0.353336	0.151245	48.1742	5.59019	42.0918	53.7922
THTE_1060	1.27167	0.34673	0.133106	75.0703	6.23017	65.8835	83.7973
THTE_1061	2.12758	1.08921	3.74501e-07	69.3211	6.11522	44.2112	94.0821
THTE_1062	1.2026	0.266156	0.429561	22.1906	4.47188	19.9324	23.9777
THTE_1063	1.5387	0.621711	0.0029162	120.921	6.91793	95.0905	146.338
THTE_1064	1.0961	0.132375	0.667781	52.5971	5.71691	49.9316	54.7378
THTE_1065	0.919252	-0.121467	0.737167	44.7745	5.48461	46.3698	42.5907
THTE_1066	0.973901	-0.0381525	0.93974	7.80961	2.96525	7.64803	7.43928
THTE_1067	0.794318	-0.332211	0.208004	95.2557	6.57373	105.874	84.0544
THTE_1068	0.890715	-0.166964	0.642964	16.8344	4.07334	17.5171	15.6116
THTE_1069	0.842059	-0.248007	0.469713	15.5328	3.95724	16.5677	13.9469
THTE_1070	0.97129	-0.0420265	0.920947	21.3914	4.41896	21.432	20.8147
THTE_1071	0.914096	-0.129582	0.7983	2.69283	1.42912	2.53171	2.30679
THTE_1072	0.712802	-0.488427	0.263385	4.86525	2.28251	5.35351	3.80185
THTE_1073	0.726838	-0.460295	0.194193	10.3569	3.37251	11.6691	8.46839
THTE_1074	0.830815	-0.267401	0.401897	21.9195	4.45414	23.6491	19.6494
THTE_1075	1.10102	0.138842	0.813956	9.42838	3.23701	8.73329	9.59349
THTE_1076	0.608223	-0.717327	0.112248	5.67789	2.50536	6.69701	4.07449
THTE_1077	0.833452	-0.262828	0.325687	60.8095	5.92623	66.0292	55.0104
THTE_1078	0.54861	-0.866147	0.000819498	127.304	6.99214	164.013	89.9638
THTE_1079	1.13981	0.188792	0.794298	1.87507	0.906941	1.51109	1.72544
THTE_1080	1.10413	0.142908	0.611711	48.9143	5.61218	46.2632	51.0684
THTE_1081	1.11845	0.161507	0.644796	29.015	4.85873	27.1494	30.3463
THTE_1082	2.83749	1.50461	2.06906e-08	32.2727	5.01224	16.7093	47.4899
THTE_1083	1.00009	0.000127335	0.973373	46.2374	5.53099	45.9641	45.9863
THTE_1084	1.36077	0.444427	0.545258	1.83501	0.875791	1.33368	1.83869
THTE_1085	0.911641	-0.133463	0.646715	48.9887	5.61438	50.9676	46.464
THTE_1086	1.32051	0.401098	0.236516	23.2795	4.54099	19.865	26.1998
THTE_1087	1.38236	0.467137	0.256865	7.62864	2.93143	6.2003	8.58167
THTE_1088	1.43507	0.521125	0.05923	283.91	8.14929	232.992	334.432
THTE_1089	2.3987	1.26225	4.82398e-06	43.9833	5.45889	25.764	61.8807
THTE_1090	1.3397	0.421908	0.16848	28.0915	4.81206	23.8019	31.9433
THTE_1091	1.41372	0.499501	0.0692564	70.066	6.13064	57.8604	81.8656
THTE_1092	2.05151	1.03669	2.01204e-05	206.452	7.68966	135.179	277.399
THTE_1093	1.28261	0.359088	0.202528	83.2868	6.38002	72.7643	93.3398
THTE_1094	1.52203	0.605998	0.0343924	29.4797	4.88165	23.1954	35.3314
THTE_1095	2.04678	1.03335	8.24736e-06	135.82	7.08555	89.0138	182.275
THTE_1096	2.06772	1.04804	3.32055e-05	60.526	5.91948	39.3245	81.3726
THTE_1097	2.34223	1.22788	0.00212463	16.4375	4.03892	9.70584	22.7652
THTE_1098	1.8469	0.885108	9.8377e-05	97.6876	6.6101	68.4772	126.546
THTE_1099	2.06879	1.04878	0.00398352	21.4659	4.42397	13.8427	28.6909
THTE_1100	1.86233	0.897108	0.00248299	87.8286	6.45662	61.2165	114.037
THTE_1101	1.73426	0.794319	0.0080657	81.5837	6.35021	59.5178	103.295
THTE_1102	1.44625	0.532321	0.304428	22.5204	4.49316	18.2088	26.3396
THTE_1103	1.36729	0.451315	0.11612	149.152	7.22064	125.815	172.095
THTE_1104	1.69409	0.760507	0.0783006	15.7683	3.97895	11.5363	19.5959
THTE_1105	1.97768	0.983808	0.000537304	30.8771	4.94847	20.5922	40.7979
THTE_1106	2.49669	1.32001	6.92127e-05	24.8589	4.63569	14.103	35.2993
THTE_1107	1.37018	0.454365	0.0807707	71.4098	6.15805	60.0543	82.3381
THTE_1108	1.43621	0.522272	0.0276859	129.806	7.02021	106.394	152.795
THTE_1109	1.59387	0.672534	0.00715091	164.941	7.3658	126.998	202.485
THTE_1110	2.0543	1.03865	0.000402001	99.7594	6.64038	65.197	134.015
THTE_1111	1.72281	0.784761	0.060277	5.28913	2.40303	3.71058	6.39884
THTE_1112	3.03604	1.60219	8.936e-05	10.9586	3.45399	5.33204	16.2368
THTE_1113	2.39211	1.25828	0.000487189	19.7502	4.30379	11.5329	27.6717
THTE_1114	2.24243	1.16506	1.2955e-06	30.0188	4.9078	18.3935	41.3068
THTE_1115	1.68145	0.749707	0.00182753	216.245	7.75652	161.144	270.991
THTE_1116	1.55975	0.641316	0.201986	6.68403	2.74072	5.0422	7.90439
THTE_1117	1.49135	0.576623	0.0285186	142.383	7.15363	114.109	170.244
THTE_1118	1.95834	0.969635	0.140936	3.26191	1.70572	2.03738	3.99587
THTE_1119	1.52125	0.605253	0.0100308	86.1543	6.42885	68.1657	103.743
THTE_1120	1.49035	0.575656	0.250769	15.9693	3.99723	12.6203	18.8271
THTE_1121	1.63473	0.709054	0.0174972	46.3202	5.53357	34.9834	57.2481
THTE_1122	0.582818	-0.778884	0.0190807	391.36	8.61235	494.074	287.973
THTE_1123	0.889704	-0.168603	0.672074	86.5694	6.43579	91.3149	81.264
THTE_1124	0.559793	-0.837034	0.172775	2.31968	1.21392	2.61574	1.4704
THTE_1125	0.514961	-0.957466	0.0140857	11.4475	3.51696	14.6871	7.59011
THTE_1126	0.638226	-0.64786	0.0125345	171.479	7.42189	208.987	133.375
THTE_1127	0.921705	-0.117623	0.699012	783.096	9.61305	814.724	750.948
THTE_1128	0.664802	-0.589004	0.0480642	33.6879	5.07416	40.129	26.6344
THTE_1130	1.16671	0.222451	0.797988	3.92442	1.97248	3.36828	3.92045
THTE_1131	1.51992	0.603999	0.024857	85.2313	6.41331	67.4732	102.563
THTE_1132	0.837093	-0.25654	0.366126	145.425	7.18414	158.01	132.243
THTE_1133	0.851782	-0.231444	0.354451	601.5	9.23242	649.344	553.1
THTE_1134	0.61258	-0.707031	0.00574429	166.817	7.38212	206.515	126.502
THTE_1135	0.510826	-0.969097	0.00189291	216.96	7.76128	286.753	146.43
THTE_1136	0.93776	-0.092709	0.793615	99.3561	6.63454	102.264	95.8928
THTE_1137	0.847327	-0.239009	0.398722	121.721	6.92743	131.48	111.413
THTE_1138	0.778783	-0.360706	0.512677	4.21564	2.07575	4.44224	3.44967
THTE_1139	0.874973	-0.192689	0.546398	259.674	8.02056	276.708	242.121
THTE_1140	0.999871	-0.000186748	0.973483	2.63979	1.40043	2.38697	2.38096
THTE_1141	0.54596	-0.873132	0.00162833	26.1761	4.71018	33.4405	18.2519
THTE_1142	0.586648	-0.769432	0.00164007	119.311	6.89859	149.979	88.0221
THTE_1143	0.715167	-0.483647	0.158716	10.8623	3.44125	12.3272	8.81374
THTE_1144	0.72006	-0.473811	0.0451317	135.971	7.08715	157.746	113.61
THTE_1145	1.42411	0.510063	0.0427049	146.636	7.19609	120.787	172.073
THTE_1146	0.985531	-0.0210263	0.941364	187.775	7.55286	188.861	186.137
THTE_1147	0.854396	-0.227022	0.518089	63.552	5.98987	68.2281	58.2801
THTE_1148	0.823867	-0.279517	0.260696	201.289	7.65313	220.427	181.594
THTE_1149	0.956557	-0.0640767	0.854561	82.2217	6.36145	83.7844	80.1144
THTE_1150	0.784241	-0.350631	0.298602	20.0089	4.32257	22.1256	17.3163
THTE_1151	0.548129	-0.867411	0.00916336	23.2476	4.53901	29.6386	16.2239
THTE_1152	0.524806	-0.930145	4.95355e-05	135.509	7.08224	177.299	93.0818
THTE_1153	0.441662	-1.17899	0.0010588	16.7635	4.06725	22.8085	10.0688
THTE_1154	0.862344	-0.213665	0.642659	7.40332	2.88817	7.66519	6.5937
THTE_1156	1.12138	0.165271	0.647973	18.0204	4.17156	16.761	18.7874
THTE_1157	1.0373	0.0528338	0.901246	22.6756	4.50307	22.011	22.8266
THTE_1158	1.22986	0.298492	0.210964	56.1728	5.8118	50.1635	61.6973
THTE_1159	0.735791	-0.442632	0.121337	87.3599	6.4489	100.338	73.8128
THTE_1160	0.870005	-0.200904	0.770917	4.58493	2.1969	4.60425	3.9881
THTE_1161	0.964355	-0.0523638	0.942025	1.91639	0.938393	1.69221	1.6146
THTE_1162	0.870995	-0.199264	0.605022	13.6388	3.76964	14.2931	12.4539
THTE_1163	1.01557	0.022295	0.939891	27.7963	4.79682	27.3208	27.7911
THTE_1164	1.03758	0.0532166	0.86947	105.373	6.71936	103.189	107.059
THTE_1165	0.460009	-1.12026	1.67023e-07	217.022	7.7617	296.833	136.497
THTE_1166	0.620218	-0.689153	0.00164215	88.3967	6.46592	108.748	67.411
THTE_1167	0.764722	-0.386992	0.0906598	115.529	6.85211	130.595	99.8921
THTE_1168	0.726636	-0.460695	0.0406598	136.783	7.09574	158.091	114.878
THTE_1169	1.22821	0.296559	0.20818	108.566	6.76242	97.2334	119.418
THTE_1170	1.01428	0.0204501	0.939601	79.2708	6.30872	78.4387	79.5847
THTE_1171	0.755388	-0.40471	0.0939048	70.456	6.13865	79.9374	60.3673
THTE_1172	0.901434	-0.149706	0.588773	57.5275	5.84618	60.2305	54.2897
THTE_1173	1.04822	0.0679357	0.86963	28.8902	4.85251	27.9411	29.2989
THTE_1174	1.05421	0.0761565	0.824277	103.711	6.69643	100.707	106.196
THTE_1175	0.913091	-0.131169	0.746205	26.129	4.70758	27.0258	24.6634
THTE_1177	0.969222	-0.0451007	0.897702	74.1974	6.2133	75.0965	72.7587
THTE_1178	0.763368	-0.38955	0.245631	30.8673	4.94801	34.6952	26.452
THTE_1179	1.14306	0.192903	0.577121	23.0202	4.52483	21.2388	24.2798
THTE_1180	1.11175	0.152833	0.762767	13.808	3.78744	12.8351	14.2541
THTE_1181	0.916563	-0.125694	0.707668	165.928	7.37441	172.89	158.456
THTE_1183	1.17657	0.23459	0.805999	2.60399	1.38072	2.14014	2.51622
THTE_1184	0.725692	-0.462571	0.100146	29.5379	4.8845	33.8794	24.5802
THTE_1185	0.938952	-0.0908768	0.830556	42.859	5.42153	43.9162	41.2878
THTE_1186	1.10628	0.14571	0.676522	22.6223	4.49967	21.24	23.5089
THTE_1187	0.866454	-0.206805	0.773885	1.97952	0.98515	1.83456	1.59465
THTE_1188	2.21691	1.14855	3.06445e-07	49.2429	5.62184	30.5006	67.5997
THTE_1189	3.01676	1.593	4.56458e-07	14.0513	3.81263	6.91069	20.9038
THTE_1190	2.73542	1.45176	1.52041e-05	12.1368	3.60132	6.39099	17.5377
THTE_1191	1.86356	0.89806	0.0779053	3.04018	1.60415	1.94739	3.64006
THTE_1192	0.872729	-0.196394	0.460357	207.806	7.69909	221.64	193.419
THTE_1193	0.876565	-0.190066	0.672074	14.4982	3.8578	15.1505	13.2656
THTE_1194	0.989066	-0.0158608	0.973373	116.391	6.86284	116.744	115.433
THTE_1195	0.509161	-0.973806	1.31664e-05	37.1996	5.21722	48.8733	24.8757
THTE_1196	1.71118	0.774989	0.0393508	126.425	6.98214	93.1015	159.324
THTE_1197	1.31342	0.393329	0.145386	169.56	7.40565	146.383	192.317
THTE_1198	1.13211	0.179014	0.514985	55.4514	5.79315	51.7739	58.6402
THTE_1199	1.03666	0.0519368	0.907863	11.4481	3.51704	10.987	11.3809
THTE_1200	1.14525	0.195666	0.490746	296.675	8.21274	276.351	316.508
THTE_1201	0.749878	-0.415272	0.215494	483.901	8.91857	552.743	414.523
THTE_1202	1.15614	0.209312	0.408353	89.239	6.4796	82.5457	95.4357
THTE_1203	0.940296	-0.0888139	0.762767	49.5031	5.62945	50.7443	47.7284
THTE_1204	1.07688	0.106857	0.707349	162.055	7.34034	155.803	167.816
THTE_1205	0.888123	-0.171168	0.599212	48.097	5.58788	50.6513	45.0273
THTE_1206	1.35803	0.441519	0.0837513	50.4569	5.65698	42.589	57.8871
THTE_1207	0.623916	-0.680577	0.129189	5.68282	2.50661	6.63395	4.15646
THTE_1208	1.1999	0.262918	0.645288	3.75963	1.91059	3.19005	3.83289
THTE_1209	0.803709	-0.315254	0.59501	2.84712	1.5095	2.85557	2.30289
THTE_1210	1.02879	0.0409415	0.901368	108.261	6.75837	106.485	109.521
THTE_1211	1.88969	0.918151	0.00139594	36.6772	5.19681	25.2602	47.7788
THTE_1212	0.811023	-0.302185	0.248097	645.368	9.33398	712.404	577.785
THTE_1213	0.940051	-0.0891884	0.822731	58.1457	5.8616	59.6497	56.1297
THTE_1215	1.82868	0.870801	0.235783	9.73102	3.28259	6.71158	12.2773
THTE_1216	0.815921	-0.293498	0.339379	19.6294	4.29494	21.315	17.3834
THTE_1217	1.05251	0.0738333	0.875405	20.8555	4.38235	20.0837	21.1126
THTE_1218	2.44364	1.28903	0.00753713	4.02085	2.0075	2.20585	5.41564
THTE_1219	3.34351	1.74136	8.718e-19	104.312	6.70476	47.965	160.37
THTE_1220	1.89971	0.92578	0.0514869	2.96105	1.56611	1.87509	3.57513
THTE_1221	1.20076	0.263945	0.685463	4.12412	2.04409	3.51782	4.21875
THTE_1222	1.68998	0.75701	0.314126	1.35827	0.441766	0.831441	1.40514
THTE_1224	2.01081	1.00778	2.6994e-05	667.092	9.38174	443.019	890.787
THTE_1225	2.43536	1.28414	7.72743e-10	68.4152	6.09624	39.7272	96.77
THTE_1226	1.06806	0.0949863	0.769437	52.7012	5.71976	50.7323	54.1645
THTE_1227	1.18757	0.248009	0.369306	1228.68	10.2629	1123.12	1333.77
THTE_1228	1.47788	0.563527	0.0282881	297.754	8.21798	240.163	354.903
THTE_1230	1.3954	0.48068	0.216811	11.6802	3.54599	9.54115	13.3283
THTE_1231	1.21685	0.283153	0.710999	3.59227	1.8449	3.00184	3.65562
THTE_1232	0.843124	-0.246184	0.591854	5.96915	2.57753	6.18754	5.20282
THTE_1233	1.02605	0.0371055	0.946123	16.3107	4.02775	15.8438	16.2388
THTE_1234	1.89497	0.922177	0.257714	1.96949	0.977821	1.18908	2.25761
THTE_1235	1.88789	0.916778	0.193176	6.47077	2.69394	4.31215	8.1506
THTE_1236	1.14166	0.191138	0.455307	75.756	6.24329	70.5111	80.5031
THTE_1237	1.04967	0.0699403	0.927339	3.34708	1.7429	3.00276	3.15355
THTE_1238	1.04293	0.0606443	0.947841	1.93925	0.955499	1.65168	1.70458
THTE_1239	1.17357	0.230902	0.373577	97.4127	6.60604	89.409	104.91
THTE_1240	1.47319	0.558947	0.0495806	33.6198	5.07124	27.0002	39.7843
THTE_1241	1.11724	0.159944	0.639304	25.7941	4.68897	24.1312	26.9697
THTE_1242	1.15848	0.212227	0.465959	67.4195	6.07509	62.2557	72.1221
THTE_1243	0.657242	-0.605504	0.0114047	56.8252	5.82846	68.2087	44.8237
THTE_1244	0.940824	-0.0880029	0.853708	11.0208	3.46216	11.0729	10.4188
THTE_1245	0.579572	-0.786939	0.0250566	10.8303	3.437	13.3399	7.72863
THTE_1246	0.572955	-0.803507	0.0196002	8.72022	3.12436	10.7044	6.11097
THTE_1248	1.4914	0.576665	0.29532	19.5401	4.28837	15.4834	23.093
THTE_1249	1.15176	0.203834	0.588174	26.9285	4.75106	24.7857	28.5249
THTE_1250	1.39024	0.475334	0.085937	34.5007	5.10856	28.66	39.8663
THTE_1251	2.11296	1.07927	3.75033e-05	25.3287	4.6627	16.1415	34.1611
THTE_1252	2.21735	1.14884	4.3304e-07	29.1533	4.86559	18.0087	39.9481
THTE_1253	2.98552	1.57798	1.70512e-15	36.6425	5.19544	18.3021	54.6746
THTE_1255	2.63157	1.39593	0.000727528	4.22233	2.07804	2.20227	5.82824
THTE_1256	2.26637	1.18038	0.000757707	10.2002	3.35053	6.12961	13.8741
THTE_1257	1.43216	0.518194	0.0920037	19.4956	4.28508	15.8479	22.6773
THTE_1258	1.75721	0.813285	0.000285209	58.0341	5.85883	41.9425	73.6981
THTE_1259	1.44378	0.529848	0.0264572	46.4296	5.53697	37.804	54.5948
THTE_1260	2.26784	1.18132	1.20828e-06	27.391	4.77563	16.6428	37.7986
THTE_1261	1.73633	0.796042	0.00323147	21.2106	4.40672	15.3524	26.648
THTE_1262	1.56541	0.646543	0.00282293	222.194	7.79567	173.058	270.923
THTE_1263	0.66493	-0.588725	0.0595507	20.4073	4.35102	24.1518	16.0382
THTE_1264	0.781188	-0.356257	0.215021	22.4394	4.48796	24.8778	19.4163
THTE_1265	1.30309	0.381941	0.104511	45.1477	5.49658	39.0054	50.8233
THTE_1266	1.29266	0.370339	0.507324	5.59644	2.48451	4.6675	6.02643
THTE_1267	0.693374	-0.528295	0.0185768	67.9436	6.08627	79.9006	55.3805
THTE_1268	0.771783	-0.373732	0.294237	22.7513	4.50788	25.3459	19.5631
THTE_1269	1.03751	0.0531282	0.917321	10.1362	3.34144	9.68658	10.0542
THTE_1270	0.822911	-0.281191	0.294818	39.565	5.30615	43.1136	35.4551
THTE_1271	0.524463	-0.931086	0.000186768	414.268	8.69442	543.082	284.819
THTE_1272	1.84305	0.882098	0.000317635	49.4406	5.62762	34.6318	63.8332
THTE_1273	1.65515	0.726959	0.00414063	55.0479	5.78261	41.2951	68.4183
THTE_1274	1.56836	0.649255	0.0029162	83.6684	6.38661	64.9869	101.948
THTE_1275	1.81655	0.861202	0.0117971	43.4297	5.44061	30.6936	55.7816
THTE_1276	0.865892	-0.207742	0.460737	93.973	6.55417	100.428	86.9761
THTE_1277	0.953805	-0.0682338	0.852556	40.4303	5.33737	41.1237	39.229
THTE_1278	1.09273	0.12794	0.719292	67.9683	6.08679	64.6956	70.7224
THTE_1279	1.48553	0.570977	0.0113447	46.2713	5.53205	37.0463	55.0676
THTE_1280	1.06973	0.0972419	0.738772	53.9352	5.75315	51.8815	55.4721
THTE_1281	1.14185	0.191379	0.493006	151.858	7.24658	141.582	161.656
THTE_1282	1.32517	0.406181	0.314677	18.9044	4.24065	16.0497	21.2473
THTE_1283	1.20209	0.26555	0.493088	13.6941	3.77549	12.2119	14.6724
THTE_1284	0.755608	-0.40429	0.210774	20.999	4.39225	23.5955	17.8463
THTE_1285	1.31527	0.395354	0.311861	12.6637	3.66263	10.7357	14.0952
THTE_1286	0.962591	-0.0550052	0.921336	11.4927	3.52265	11.456	11.0329
THTE_1287	1.06063	0.0849273	0.777055	189.049	7.56261	183.241	194.36
THTE_1288	0.904283	-0.145154	0.68797	388.324	8.60112	407.571	368.549
THTE_1289	1.30416	0.383119	0.0995958	63.2632	5.98329	54.7075	71.3434
THTE_1290	1.55886	0.640495	0.00514589	95.7592	6.58134	74.6727	116.459
THTE_1291	1.66336	0.734102	0.000992515	57.076	5.83481	42.6886	71.0598
THTE_1292	2.2199	1.15049	8.16207e-07	161.828	7.33831	100.412	222.956
THTE_1293	1.12787	0.173598	0.771379	5.96669	2.57693	5.3515	6.03081
THTE_1294	1.21785	0.284333	0.252167	76.5358	6.25806	68.8025	83.7946
THTE_1295	0.972614	-0.0400606	0.906187	94.0083	6.55472	95.0653	92.4399
THTE_1296	0.65996	-0.59955	0.00495803	156.229	7.28752	187.863	123.993
THTE_1297	0.539426	-0.890502	0.0745707	6.41053	2.68044	7.9165	4.24187
THTE_1299	1.08952	0.123695	0.719503	25.4169	4.66772	24.0798	26.2669
THTE_1300	0.702166	-0.510116	0.220442	11.1695	3.48149	12.7989	8.95341
THTE_1301	1.06609	0.0923326	0.845435	10.2868	3.36272	9.7058	10.3697
THTE_1302	0.917123	-0.124813	0.694677	102.953	6.68584	107.123	98.2616
THTE_1303	1.08817	0.121906	0.802071	7.96975	2.99453	7.38679	8.05013
THTE_1304	0.789833	-0.34038	0.271036	39.4304	5.30124	43.7434	34.5127
THTE_1305	0.650418	-0.620561	0.0619894	16.1833	4.01643	19.2572	12.5066
THTE_1306	0.891479	-0.165727	0.699012	14.5839	3.8663	15.1284	13.4917
THTE_1307	0.501454	-0.995812	0.172632	1.41275	0.498511	1.52282	0.766937
THTE_1308	1.34892	0.43181	0.140609	43.716	5.45009	37.0145	49.9589
THTE_1309	0.886836	-0.173262	0.788603	2.69033	1.42779	2.56368	2.2671
THTE_1310	0.79137	-0.337576	0.285124	22.0239	4.461	24.2855	19.2037
THTE_1311	2.38331	1.25296	2.49568e-07	52.4639	5.71325	30.9098	73.7197
THTE_1312	3.4089	1.7693	1.13853e-20	81.7272	6.35274	37.0012	126.217
THTE_1313	1.464	0.54992	0.067914	274.129	8.09871	222.342	325.518
THTE_1314	1.27437	0.349789	0.192106	71.9446	6.16881	63.0436	80.3948
THTE_1315	1.59648	0.674896	0.0210437	27.3143	4.77158	20.8647	33.3425
THTE_1316	1.11925	0.16253	0.753385	12.8435	3.68297	11.8674	13.2795
THTE_1317	1.18742	0.247836	0.53826	27.6853	4.79105	25.0886	29.8507
THTE_1318	1.04414	0.0623118	0.875405	17.6987	4.14557	17.0689	17.831
THTE_1319	1.72467	0.786324	0.00217842	109.841	6.77928	80.4727	138.865
THTE_1320	1.75919	0.81491	0.00350684	31.0454	4.95631	22.3482	39.364
THTE_1321	1.59784	0.676122	0.00590008	72.7854	6.18558	55.8629	89.3107
THTE_1322	1.97725	0.983495	0.137591	2.29947	1.2013	1.37381	2.74267
THTE_1323	1.50944	0.594011	0.133315	21.6473	4.43612	17.0647	25.7895
THTE_1324	1.52905	0.612633	0.0863494	11.6572	3.54314	9.03142	13.8498
THTE_1325	2.16094	1.11166	0.000290247	52.0427	5.70162	32.8116	70.9933
THTE_1326	1.32152	0.402202	0.617466	1.48111	0.566677	1.04477	1.3974
THTE_1327	1.75349	0.810231	0.0233336	13.8591	3.79276	9.91215	17.3755
THTE_1328	2.56918	1.36131	2.60486e-06	15.8552	3.98688	8.77292	22.5511
THTE_1329	2.04565	1.03256	0.000230379	26.9654	4.75304	17.5789	35.9759
THTE_1330	1.23651	0.306277	0.231064	55.6236	5.79763	49.5333	61.2277
THTE_1331	0.464656	-1.10576	0.00324194	22.7736	4.50929	30.6583	14.2151
THTE_1332	0.638592	-0.647033	0.00348615	106.668	6.73699	129.817	82.8847
THTE_1333	0.635426	-0.654203	0.00847036	333.552	8.38177	407.53	258.966
THTE_1334	0.868219	-0.20387	0.469713	86.3578	6.43225	92.17	80.0077
THTE_1336	1.20957	0.274493	0.620697	3.2358	1.69412	2.70335	3.27509
THTE_1337	0.811391	-0.301532	0.246307	36.8087	5.20197	40.3364	32.7112
THTE_1338	1.00086	0.00123388	0.973373	25.3629	4.66465	25.085	25.1105
THTE_1340	0.937505	-0.0931013	0.763312	49.4421	5.62767	50.7601	47.5771
THTE_1341	0.547231	-0.869777	0.00141916	55.1841	5.78618	70.9372	38.8023
THTE_1342	0.676846	-0.563101	0.0139204	148.105	7.21048	176.289	119.326
THTE_1343	0.989017	-0.0159329	0.974302	6.18953	2.62983	5.95361	5.91472
THTE_1344	0.641167	-0.641227	0.0718278	15.2029	3.92627	18.1494	11.6682
THTE_1345	1.62885	0.703853	0.00533907	295.463	8.20683	224.635	365.932
THTE_1346	0.69241	-0.530301	0.190589	9.10161	3.18612	10.3993	7.19521
THTE_1347	0.653957	-0.612732	0.0108397	45.6654	5.51303	54.8414	35.849
THTE_1348	1.00179	0.00258636	0.973373	66.6368	6.05825	66.288	66.3783
THTE_1349	0.886572	-0.173691	0.605243	176.818	7.46612	187.157	165.978
THTE_1350	1.01594	0.0228082	0.939601	63.5398	5.98959	62.7884	63.7979
THTE_1351	1.10552	0.144725	0.645302	263.597	8.04219	250.141	276.593
THTE_1352	0.979305	-0.03017	0.958845	5.06911	2.34173	4.83195	4.70933
THTE_1353	1.29933	0.377771	0.236159	17.8976	4.1617	15.3596	19.9855
THTE_1354	1.32233	0.40308	0.12795	56.4674	5.81935	48.4408	64.0721
THTE_1355	1.01909	0.0272869	0.939601	18.6748	4.22302	18.2372	18.5767
THTE_1356	1.71457	0.777849	0.000860858	131.806	7.04227	96.9436	166.256
THTE_1357	1.87934	0.910223	3.57415e-05	804.422	9.65181	558.625	1049.86
THTE_1359	1.18678	0.247056	0.702089	2.26817	1.18153	1.84165	2.1819
THTE_1360	1.04155	0.058727	0.854437	179.812	7.49034	175.897	183.223
THTE_1361	1.23176	0.300717	0.260696	30.9703	4.95282	27.5432	33.9264
THTE_1362	1.44209	0.528161	0.341871	4.0671	2.024	3.12229	4.5214
THTE_1363	1.4286	0.514604	0.0357469	255.928	7.9996	210.594	300.842
THTE_1364	1.12933	0.175469	0.634027	58.4299	5.86863	54.6623	61.7525
THTE_1365	1.3462	0.428891	0.0653631	56.8496	5.82908	48.2661	64.9918
THTE_1366	1.63548	0.709712	0.00312782	110.224	6.78429	83.4822	136.601
THTE_1367	2.06813	1.04833	0.0296945	18.4408	4.20483	11.875	24.59
THTE_1368	1.42612	0.512093	0.060235	94.4973	6.5622	77.7191	110.878
THTE_1369	0.843227	-0.246007	0.630932	6.39839	2.67771	6.64534	5.62925
THTE_1370	1.05424	0.076208	0.807229	162.829	7.34721	158.28	166.897
THTE_1371	1.86972	0.902822	0.000179478	315.423	8.30114	219.694	410.813
THTE_1372	1.30793	0.387288	0.207806	24.7285	4.6281	21.227	27.7625
THTE_1373	1.42355	0.509493	0.0506062	41.0207	5.35828	33.6672	47.9614
THTE_1374	0.982694	-0.0251857	0.93974	163.137	7.34994	164.303	161.501
THTE_1375	0.879609	-0.185065	0.504397	80.7224	6.3349	85.6003	75.2662
THTE_1376	0.850394	-0.233797	0.429561	79.6628	6.31583	85.8186	72.932
THTE_1377	0.755146	-0.405172	0.428468	4.90191	2.29334	5.26981	3.98218
THTE_1378	0.729331	-0.455354	0.0406087	253.844	7.9878	293.235	213.848
THTE_1379	0.530347	-0.914991	8.1243e-05	398.709	8.63919	520.649	276.089
THTE_1380	1.36569	0.449631	0.488302	1.89843	0.924804	1.39117	1.89645
THTE_1381	1.46872	0.554559	0.329881	3.13539	1.64865	2.35015	3.44435
THTE_1382	1.36507	0.448974	0.540534	1.69935	0.76498	1.21377	1.66496
THTE_1383	0.599405	-0.738396	0.165483	2.53427	1.34157	2.81823	1.68999
THTE_1384	0.752535	-0.41017	0.108867	41.5827	5.37791	47.1308	35.4599
THTE_1385	0.35352	-1.50013	9.34953e-08	27.5023	4.78148	40.117	14.138
THTE_1386	0.521293	-0.939833	0.00350619	21.4729	4.42444	27.7842	14.4721
THTE_1387	0.546117	-0.872719	0.00022745	71.9839	6.1696	92.7016	50.5972
THTE_1388	0.565133	-0.823337	6.92127e-05	67.5139	6.07711	85.8572	48.5153
THTE_1389	0.505829	-0.983277	6.47278e-06	35.5418	5.15145	46.7758	23.6419
THTE_1390	0.463602	-1.10904	2.29151e-06	284.985	8.15474	388.978	180.319
THTE_1391	0.719202	-0.475531	0.0403802	115.352	6.8499	133.845	96.2447
THTE_1392	0.554027	-0.851972	0.000128623	56.8644	5.82945	72.7799	40.2743
THTE_1393	0.460473	-1.11881	1.41287e-06	92.2404	6.52733	125.872	57.9009
THTE_1394	0.524185	-0.931852	0.00127298	23.9512	4.58203	31.0104	16.2196
THTE_1395	0.804361	-0.314085	0.462944	21.7257	4.44133	23.7605	19.0718
THTE_1396	1.0112	0.0160754	0.974952	9.22139	3.20498	8.89861	8.98784
THTE_1397	0.993092	-0.01	0.982614	8.87918	3.15043	8.62836	8.56027
THTE_1398	0.929136	-0.106039	0.731958	51.9675	5.69954	53.5868	49.7999
THTE_1399	0.786525	-0.346436	0.144461	107.094	6.74273	119.581	94.0319
THTE_1400	0.640897	-0.641835	0.00576231	55.8695	5.80399	67.7249	43.3908
THTE_1401	0.509316	-0.973368	0.000150753	51.3533	5.68238	67.6246	34.4165
THTE_1402	0.801701	-0.318863	0.164282	93.3104	6.54397	103.267	82.7791
THTE_1403	0.502617	-0.99247	1.85083e-06	129.753	7.01963	172.263	86.5586
THTE_1404	0.474316	-1.07608	7.96547e-07	37.035	5.21082	49.7922	23.59
THTE_1405	0.830294	-0.268305	0.317716	164.525	7.36216	179.479	148.992
THTE_1406	0.670312	-0.577095	0.012612	102.4	6.67807	122.235	81.9516
THTE_1407	0.653265	-0.61426	0.00704931	40.832	5.35163	49.0297	32.0143
THTE_1408	0.846521	-0.240382	0.478506	40.4039	5.33642	43.4612	36.7581
THTE_1409	0.486817	-1.03855	0.00147273	25.9243	4.69623	34.4351	16.7238
THTE_1410	0.811702	-0.300978	0.321261	44.5792	5.4783	48.9019	39.6704
THTE_1411	0.957784	-0.0622275	0.88754	97.5087	6.60746	99.3417	95.1169
THTE_1412	0.632063	-0.661861	0.00485129	95.636	6.57948	116.807	73.8089
THTE_1413	0.634845	-0.655523	0.00363036	437.027	8.77158	534.259	339.183
THTE_1414	0.957577	-0.0625393	0.923208	4.25076	2.08772	4.06245	3.8853
THTE_1415	1.24211	0.312791	0.312979	1038.05	10.0197	925.749	1149.94
THTE_1416	1.35249	0.43562	0.0537807	83.621	6.38579	70.9055	95.8783
THTE_1417	1.08289	0.114884	0.855522	3.49254	1.80428	3.10787	3.37166
THTE_1418	0.968683	-0.0459029	0.953527	3.18529	1.67143	2.9529	2.85737
THTE_1419	0.430708	-1.21522	8.15311e-08	902.353	9.81755	1260.93	543.082
THTE_1420	0.653544	-0.613643	0.0167579	286.861	8.16421	346.571	226.528
THTE_1421	1.02418	0.0344706	0.939601	176.052	7.45986	173.705	177.939
THTE_1422	1.00432	0.00622413	0.973373	360.017	8.49192	358.978	360.591
THTE_1423	1.40854	0.494201	0.535662	1.95921	0.970275	1.40207	1.99299
THTE_1424	0.756276	-0.403015	0.0788468	158.092	7.30462	179.687	135.906
THTE_1425	1.03753	0.053158	0.860068	46.2477	5.53131	45.1438	46.8309
THTE_1426	0.796255	-0.328698	0.225881	49.8638	5.63992	55.2114	43.9646
THTE_1428	0.949008	-0.0755086	0.81423	113.826	6.83069	116.542	110.605
THTE_1429	0.799315	-0.323164	0.274946	157.382	7.29812	174.624	139.529
THTE_1430	1.11832	0.161335	0.566849	155.119	7.27723	146.225	163.528
THTE_1431	1.0957	0.131848	0.659994	55.2913	5.78898	52.5414	57.5453
THTE_1432	2.20301	1.13947	0.0966168	1.74782	0.805553	0.928428	2.06629
THTE_1433	0.216595	-2.20693	9.76791e-28	60.782	5.92557	99.2716	21.4503
THTE_1434	0.295957	-1.75654	1.54678e-21	80.7026	6.33454	123.971	36.6666
THTE_1435	0.517744	-0.949689	6.217e-06	214.947	7.74784	282.818	146.413
THTE_1436	0.474589	-1.07525	0.0114047	4.42762	2.14653	5.597	2.63836
THTE_1437	1.00428	0.0061681	0.973373	35.4085	5.14602	35.0782	35.1896
THTE_1438	1.04694	0.066173	0.839633	49.7769	5.6374	48.3818	50.6721
THTE_1439	1.23019	0.298887	0.293227	81.4293	6.34748	72.7948	89.6115
THTE_1440	1.09272	0.127925	0.696349	41.2837	5.3675	39.2286	42.8443
THTE_1441	1.10859	0.14872	0.669927	51.8814	5.69715	48.9787	54.3221
THTE_1442	0.707105	-0.500003	0.216447	898.549	9.81145	1052.38	744.173
THTE_1443	0.78087	-0.356845	0.248638	1040.45	10.023	1168.16	912.216
THTE_1444	1.04081	0.0577029	0.893348	25.1746	4.6539	24.4285	25.4082
THTE_1445	1.04327	0.0611156	0.867384	23.1098	4.53043	22.3718	23.3318
THTE_1446	1.60067	0.678673	0.00665949	29.6374	4.88935	22.637	36.2143
THTE_1447	1.01241	0.0177992	0.972568	39.5974	5.30734	39.1045	39.5898
THTE_1448	0.79708	-0.327204	0.204524	41.9259	5.38977	46.3531	36.9308
THTE_1449	0.708285	-0.497598	0.0293881	60.7484	5.92477	70.7692	50.1153
THTE_1450	0.801496	-0.319233	0.203016	245.815	7.94143	272.592	218.483
THTE_1451	0.827967	-0.272354	0.264193	124.348	6.95824	135.745	112.384
THTE_1452	0.945657	-0.0806106	0.829441	25.5876	4.67737	26.0363	24.5884
THTE_1453	0.789192	-0.341552	0.43054	8.14269	3.0255	8.79062	6.90828
THTE_1454	1.1098	0.150299	0.654584	35.6839	5.1572	33.591	37.2479
THTE_1455	1.05002	0.0704175	0.847358	31.4318	4.97415	30.4077	31.9241
THTE_1458	1.38848	0.473504	0.062354	293.38	8.19663	245.476	340.878
THTE_1459	1.14765	0.198685	0.536425	540.357	9.07777	502.973	577.291
THTE_1460	1.085	0.11769	0.859828	5.5569	2.47428	5.09555	5.53056
THTE_1461	0.921841	-0.117411	0.728252	122.54	6.93711	127.255	117.263
THTE_1462	1.43576	0.521817	0.014814	146.453	7.1943	120.073	172.405
THTE_1463	1.18431	0.244041	0.439865	394.111	8.62246	360.651	427.096
THTE_1464	1.49262	0.577846	0.00710855	678.684	9.4066	544.376	812.557
THTE_1465	1.09369	0.129197	0.655375	426.65	8.73691	407.312	445.485
THTE_1466	1.22569	0.293588	0.272549	50.0995	5.64673	44.8159	54.9139
THTE_1467	1.07488	0.104171	0.741176	50.1034	5.64684	48.0608	51.6475
THTE_1468	0.872519	-0.196742	0.580842	18.7772	4.23091	19.7701	17.218
THTE_1469	0.916605	-0.125628	0.731592	22.7311	4.50659	23.4555	21.4803
THTE_1470	0.955662	-0.0654273	0.849199	146.398	7.19375	149.455	142.828
THTE_1471	1.21792	0.28442	0.286839	898.002	9.81057	809.562	985.984
THTE_1472	0.937237	-0.0935149	0.867384	8.46852	3.08211	8.46142	7.9545
THTE_1473	0.879356	-0.18548	0.527732	39.4753	5.30288	41.7131	36.6989
THTE_1474	1.24866	0.32038	0.275509	561.192	9.13235	498.933	623.024
THTE_1475	1.47855	0.564187	0.0169895	91.7902	6.52027	73.881	109.261
THTE_1476	0.73722	-0.439833	0.108867	54.9106	5.77901	62.8793	46.3898
THTE_1477	0.864924	-0.209355	0.467515	353.499	8.46556	378.805	327.673
THTE_1478	0.571951	-0.806035	0.0337161	11.3868	3.50929	14.099	8.06972
THTE_1479	1.1075	0.147305	0.696349	23.0966	4.52961	21.6766	23.9951
THTE_1480	1.05302	0.0745323	0.939601	1.39102	0.476142	1.09537	1.14919
THTE_1481	0.741002	-0.432451	0.133802	72.307	6.17606	82.7395	61.2549
THTE_1482	1.04433	0.0625819	0.854082	127.974	6.99971	124.964	130.478
THTE_1483	1.67836	0.747051	0.207303	1.99677	0.997669	1.30807	2.21947
THTE_1484	0.932071	-0.101488	0.770199	59.8107	5.90233	61.6473	57.4381
THTE_1485	0.890748	-0.166911	0.574276	295.094	8.20503	311.864	277.79
THTE_1486	0.798464	-0.324701	0.260318	79.9988	6.32191	88.6675	70.7827
THTE_1487	1.47286	0.558616	0.4453	1.46336	0.549285	0.974327	1.45193
THTE_1488	1.06719	0.093818	0.87279	11.6481	3.54202	11.0386	11.771
THTE_1489	0.963222	-0.0540594	0.898021	30.1095	4.91215	30.4144	29.2783
THTE_1490	1.41048	0.496187	0.270524	10.7885	3.43142	8.7635	12.3366
THTE_1491	1.31155	0.391275	0.313763	15.788	3.98075	13.4424	17.6653
THTE_1492	2.34915	1.23214	4.81057e-06	476.041	8.89494	284.165	667.615
THTE_1493	1.12334	0.167799	0.541872	50.721	5.66451	47.5494	53.4007
THTE_1494	1.08273	0.114667	0.890738	2.21586	1.14787	1.87284	2.01593
THTE_1495	1.34053	0.422802	0.163922	46.9972	5.5545	39.9836	53.5617
THTE_1496	1.21101	0.276213	0.538031	6.67132	2.73797	5.81313	7.03852
THTE_1497	1.39346	0.478674	0.0554687	54.0196	5.75541	44.9623	62.6495
THTE_1498	1.27493	0.350416	0.44929	5.67146	2.50372	4.76058	6.07077
THTE_1499	1.04087	0.0577835	0.876126	40.3202	5.33343	39.2781	40.8406
THTE_1500	0.812974	-0.298719	0.589485	29.8295	4.89867	32.5546	26.4403
THTE_1501	1.10429	0.143122	0.600035	71.4586	6.15904	67.6771	74.7475
THTE_1502	1.32474	0.405709	0.111359	52.508	5.71447	44.9645	59.6184
THTE_1503	1.30027	0.378813	0.128708	100.598	6.65246	87.267	113.498
THTE_1504	1.25764	0.330718	0.162266	69.2041	6.11279	61.1043	76.8301
THTE_1505	1.17184	0.228776	0.366079	46.4507	5.53763	42.5469	49.8629
THTE_1506	1.44318	0.529253	0.040454	30.9726	4.95292	25.1748	36.3313
THTE_1507	0.766578	-0.383496	0.243669	18.9136	4.24135	21.1046	16.16
THTE_1508	0.817265	-0.291123	0.394229	17.3225	4.11458	18.7574	15.3239
THTE_1509	0.895164	-0.159777	0.5844	51.6327	5.69021	54.2129	48.5129
THTE_1510	0.79061	-0.338962	0.282155	27.175	4.76421	30.0366	23.7758
THTE_1511	0.854383	-0.227045	0.588708	13.4547	3.75004	14.2142	12.1493
THTE_1512	0.876067	-0.190886	0.770199	6.41171	2.68071	6.55896	5.75583
THTE_1513	0.708085	-0.498006	0.228939	11.629	3.53966	13.2761	9.38914
THTE_1514	0.600829	-0.734973	0.126539	5.26402	2.39616	6.23306	3.73037
THTE_1515	1.85999	0.895292	0.173832	1.53081	0.614296	0.889562	1.68046
THTE_1516	1.37513	0.459573	0.164367	16.9692	4.08485	14.0911	19.3841
THTE_1518	1.36749	0.451527	0.115966	22.0445	4.46235	18.4336	25.1976
THTE_1519	1.58746	0.666724	0.0392574	16.503	4.04465	12.5951	20.0014
THTE_1520	1.72765	0.788812	0.0642429	6.23029	2.6393	4.39633	7.62193
THTE_1522	2.16156	1.11207	0.00190298	15.3488	3.94005	9.59884	20.7874
THTE_1523	2.04209	1.03005	0.00155572	24.075	4.58946	15.6815	32.0512
THTE_1524	1.40417	0.48972	0.494029	1.52734	0.611018	1.05279	1.49394
THTE_1525	1.18817	0.24874	0.76675	1.37668	0.461195	1.02718	1.22878
THTE_1526	1.97533	0.982092	0.0273617	3.93188	1.97522	2.4817	4.9204
THTE_1527	2.51985	1.33334	0.0264416	3.01606	1.59266	1.57517	4.01228
THTE_1528	2.25829	1.17523	0.0010427	6.26156	2.64652	3.70759	8.40824
THTE_1529	1.31522	0.395301	0.318795	12.0178	3.58711	10.1819	13.3634
THTE_1530	1.32152	0.402195	0.371382	7.09932	2.82768	5.90145	7.821
THTE_1533	1.08215	0.113907	0.725126	31.8255	4.99211	30.3335	32.8107
THTE_1534	0.59721	-0.743691	0.159779	10.6839	3.41736	12.9942	7.75979
THTE_1535	1.92323	0.943534	0.0495806	3.0966	1.63068	1.95223	3.77955
THTE_1538	1.72314	0.785037	0.0458614	17.7852	4.1526	12.8879	22.2139
THTE_1539	2.1907	1.13139	0.00341698	5.68166	2.50631	3.4157	7.5042
THTE_1540	1.57878	0.658812	0.064959	23.0792	4.52852	17.7194	27.9554
THTE_1541	1.90684	0.931187	0.00141124	15.496	3.95382	10.5121	20.0889
THTE_1542	5.61676	2.48974	1.69503e-05	2.38026	1.25112	0.645087	3.75156
THTE_1543	2.35481	1.23561	0.00470446	5.34407	2.41794	3.05708	7.24091
THTE_1544	1.13574	0.183633	0.846516	1.48199	0.567534	1.14636	1.30026
THTE_1545	1.49552	0.580648	0.0120066	35.8493	5.16387	28.5511	42.7092
THTE_1546	1.60614	0.6836	0.0069252	37.7066	5.23675	28.7768	46.2189
THTE_1547	1.33682	0.418809	0.0803516	108.145	6.75682	92.3698	123.451
THTE_1548	1.2673	0.34176	0.187719	53.9757	5.75424	47.3933	60.106
THTE_1549	1.47598	0.561669	0.0339347	33.1159	5.04945	26.5583	39.2383
THTE_1550	1.52147	0.605468	0.00974818	73.1865	6.19351	57.8676	88.102
THTE_1551	1.23038	0.2991	0.311662	45.3095	5.50174	40.4288	49.7243
THTE_1552	4.38925	2.13397	1.30815e-05	4.37174	2.12821	1.54936	6.8884
THTE_1554	3.30938	1.72656	2.38816e-07	14.2093	3.82876	6.51184	21.644
THTE_1555	3.58553	1.84219	5.96621e-09	16.0242	4.00218	6.90907	24.8786
THTE_1556	4.31631	2.1098	0.00164215	1.34161	0.423966	0.410684	1.8208
THTE_1557	1.37394	0.458315	0.0602188	135.92	7.08661	114.331	157.055
THTE_1558	1.04193	0.0592594	0.939601	2.6314	1.39583	2.31549	2.41403
THTE_1559	1.29811	0.376408	0.302011	17.0683	4.09325	14.651	19.0247
THTE_1560	1.51789	0.602063	0.0125345	60.4896	5.91862	47.8847	72.6878
THTE_1561	1.69707	0.763047	0.00292473	98.3527	6.61989	72.7884	123.507
THTE_1562	1.06529	0.0912495	0.922819	1.52192	0.60589	1.21396	1.29491
THTE_1563	7.94882	2.99074	1.60562e-05	1.72833	0.789375	0.33149	2.7275
THTE_1564	1.4817	0.567249	0.0147532	113.754	6.82978	91.491	135.596
THTE_1565	0.190834	-2.38961	3.25874e-46	164.745	7.36409	276.011	52.6585
THTE_1566	0.675527	-0.565916	0.0419043	199.819	7.64255	238.144	160.899
THTE_1567	0.544629	-0.876655	7.0335e-05	3890.95	11.9259	5037.63	2743.63
THTE_1568	1.09026	0.124674	0.855537	12.7419	3.67151	11.9291	13.0054
THTE_1569	1.51548	0.599773	0.116203	36.1884	5.17745	28.5926	43.3978
THTE_1570	0.83783	-0.255271	0.320428	62.6152	5.96844	67.8367	56.8211
THTE_1571	0.936322	-0.0949238	0.799332	47.8965	5.58185	49.2191	46.0443
THTE_1572	0.706773	-0.500682	0.0240052	48.9901	5.61442	57.058	40.3279
THTE_1573	0.764425	-0.387554	0.540421	3.1101	1.63696	3.20148	2.43573
THTE_1574	0.694323	-0.526321	0.0492988	23.572	4.559	27.4805	19.0612
THTE_1575	0.942538	-0.0853778	0.860068	30.5008	4.93077	31.1024	29.3242
THTE_1576	1.01312	0.0187984	0.940219	124.366	6.95845	123.308	124.901
THTE_1577	2.29835	1.2006	1.13733e-09	296.543	8.2121	179.714	413.05
THTE_1578	2.45615	1.2964	6.5186e-07	62.835	5.9735	36.2505	89.0596
THTE_1579	1.72924	0.790134	0.00137172	45.7351	5.51523	33.3687	57.7443
THTE_1580	0.53941	-0.890547	4.87062e-05	360.883	8.49539	468.434	252.674
THTE_1581	1.02147	0.0306513	0.939601	136.455	7.09229	134.753	137.663
THTE_1582	1.24002	0.310367	0.270524	400.057	8.64406	356.994	442.658
THTE_1583	2.97082	1.57086	0.000231274	36.4108	5.18629	18.2515	54.2276
THTE_1584	0.951595	-0.0715807	0.867384	22.9069	4.51771	23.1894	22.0505
THTE_1585	0.981102	-0.027525	0.939601	1054.87	10.0429	1064.67	1044.56
THTE_1587	0.803189	-0.316188	0.305402	101.886	6.67082	112.712	90.5141
THTE_1588	1.26704	0.341457	0.18126	94.0282	6.55502	82.7526	104.836
THTE_1589	1.18575	0.245797	0.329881	296.45	8.21165	271.041	321.395
THTE_1590	0.821572	-0.283541	0.647973	3.43157	1.77887	3.47001	2.85287
THTE_1591	0.995673	-0.00625622	0.973373	58.6086	5.87304	58.4906	58.2273
THTE_1592	0.806747	-0.309812	0.264193	72.5452	6.18081	80.0049	64.5434
THTE_1593	0.740205	-0.434004	0.140609	42.8904	5.42258	48.9656	36.2518
THTE_1594	0.982379	-0.025648	0.93974	15.8477	3.9862	15.7303	15.4369
THTE_1595	1.05589	0.0784651	0.823372	39.6019	5.3075	38.2956	40.4133
THTE_1596	1.05618	0.0788594	0.806188	135.229	7.07926	131.298	138.636
THTE_1597	0.882761	-0.179905	0.558589	107.17	6.74376	113.571	100.227
THTE_1598	0.910286	-0.135608	0.765435	25.7161	4.6846	26.6439	24.2145
THTE_1599	1.49238	0.57762	0.282155	7.88815	2.97969	6.15734	9.20644
THTE_1600	0.633064	-0.659577	0.0147391	376.355	8.55595	460.563	291.559
THTE_1601	0.820369	-0.285654	0.255552	76.6824	6.26082	83.9435	68.873
THTE_1602	1.19062	0.251707	0.384625	61.3898	5.93993	55.8416	66.4853
THTE_1603	1.37677	0.46129	0.0523019	134.187	7.0681	112.735	155.209
THTE_1604	0.740907	-0.432636	0.175395	488.917	8.93345	561.348	415.927
THTE_1605	0.743058	-0.428453	0.126495	388.958	8.60347	445.952	331.396
THTE_1606	0.631191	-0.663851	0.0166377	22.4697	4.48991	27.1803	17.1344
THTE_1607	0.831772	-0.265741	0.278723	171.243	7.4199	186.662	155.252
THTE_1608	0.839056	-0.25316	0.383889	170.082	7.41009	184.668	154.967
THTE_1609	1.2898	0.367145	0.187675	31.5494	4.97954	27.339	35.2986
THTE_1610	1.07185	0.100101	0.839698	9.868	3.30276	9.26549	9.93431
THTE_1611	0.894014	-0.161631	0.626883	33.9548	5.08554	35.5821	31.7934
THTE_1612	1.19146	0.252726	0.703356	6.72219	2.74893	5.88664	7.03021
THTE_1613	1.21379	0.279519	0.433403	140.301	7.13238	126.537	153.575
THTE_1614	0.870167	-0.200636	0.537228	21.6572	4.43678	22.8633	19.9044
THTE_1615	1.11309	0.154564	0.612115	66.0506	6.0455	62.2783	69.3126
THTE_1616	1.49411	0.579288	0.0375142	29.9457	4.90428	23.836	35.6491
THTE_1618	1.33151	0.41306	0.104511	47.5033	5.56996	40.5584	53.9984
THTE_1619	0.840002	-0.251536	0.357301	33.3535	5.05977	35.9626	30.1846
THTE_1620	1.14838	0.199605	0.471676	191.172	7.57873	177.749	204.114
THTE_1621	1.0918	0.126705	0.849768	4.63422	2.21233	4.19572	4.5748
THTE_1622	0.697658	-0.519408	0.0250625	88.0004	6.45944	103.328	72.0486
THTE_1623	0.79253	-0.335463	0.288273	34.3505	5.10226	38.0158	30.095
THTE_1624	0.95536	-0.0658841	0.900639	10.6509	3.4129	10.6106	10.1411
THTE_1625	0.858183	-0.220644	0.461659	116.665	6.86623	125.292	107.504
THTE_1626	1.14893	0.200296	0.476677	99.1107	6.63097	92.0168	105.746
THTE_1627	0.741465	-0.431549	0.320428	6.2772	2.65012	6.89721	5.11557
THTE_1628	1.13949	0.18839	0.597428	196.426	7.61784	183.389	209.033
THTE_1629	0.783837	-0.351374	0.297432	19.9288	4.31678	22.0123	17.2616
THTE_1630	1.32734	0.408534	0.0856166	36.105	5.17413	30.8276	40.9253
THTE_1631	1.0347	0.0492078	0.877428	78.7231	6.29872	77.1276	79.8166
THTE_1632	0.929171	-0.105984	0.899918	2.73346	1.45073	2.54691	2.37023
THTE_1633	0.398297	-1.32808	2.95388e-08	98.2275	6.61806	139.998	55.7511
THTE_1634	0.693534	-0.527961	0.0834969	1010.67	9.98109	1193.2	827.492
THTE_1635	0.749174	-0.416628	0.078847	54.7667	5.77523	62.2808	46.6546
THTE_1636	1.89863	0.924959	2.05622e-05	80.3894	6.32893	55.3153	105.084
THTE_1637	2.11688	1.08194	1.20775e-06	57.0316	5.83369	36.4846	77.2376
THTE_1638	1.93399	0.951583	0.00056981	28.6143	4.83866	19.3816	37.4805
THTE_1639	1.25624	0.329118	0.595948	2.83659	1.50416	2.29022	2.87285
THTE_1640	1.71133	0.775114	0.00504432	17.0042	4.08782	12.3845	21.2124
THTE_1641	1.9314	0.949644	0.00113791	17.2547	4.10892	11.6266	22.4719
THTE_1642	1.76211	0.817304	0.000769826	32.894	5.03975	23.6621	41.7069
THTE_1643	1.67804	0.746774	0.00461038	24.0547	4.58825	17.8098	29.8791
THTE_1644	1.60411	0.681775	0.00673852	28.9435	4.85517	22.0609	35.4161
THTE_1645	2.16488	1.11429	0.00997093	3.85069	1.94512	2.28802	4.96359
THTE_1646	1.8339	0.874914	0.00171263	31.3523	4.9705	21.999	40.3278
THTE_1648	1.67344	0.742821	0.0183334	12.6676	3.66308	9.31154	15.6125
THTE_1649	1.65291	0.725004	0.00261961	128.501	7.00563	96.7251	159.885
THTE_1650	1.00604	0.00868127	0.973373	5.77823	2.53063	5.49527	5.55147
THTE_1651	1.00518	0.00744921	0.973373	61.365	5.93934	60.9487	61.2585
THTE_1652	0.783304	-0.352356	0.164046	97.3311	6.60483	108.848	85.2526
THTE_1653	0.916693	-0.12549	0.667624	194.957	7.60701	203.139	186.254
THTE_1654	0.931536	-0.102317	0.813018	27.3145	4.77159	28.0135	26.1348
THTE_1655	1.03425	0.0485802	0.879709	53.4703	5.74067	52.3111	54.1085
THTE_1656	1.21595	0.282082	0.237384	64.4873	6.01094	57.9819	70.5129
THTE_1657	1.28619	0.363098	0.138102	48.2497	5.59245	42.0103	54.0083
THTE_1658	1.02073	0.0296011	0.939839	46.102	5.52676	45.3604	46.2718
THTE_1659	0.633953	-0.657552	0.00153173	158.79	7.31098	193.984	122.966
THTE_1660	0.536327	-0.898814	4.1886e-05	311.333	8.28231	404.886	217.127
THTE_1661	1.5517	0.633845	0.11612	9.37628	3.22902	7.15746	11.113
THTE_1662	0.97691	-0.0337028	0.939601	62.7241	5.97095	63.2026	61.7615
THTE_1663	1.4954	0.580527	0.0155017	56.5569	5.82163	45.1578	67.5455
THTE_1664	0.755225	-0.405022	0.327088	182.304	7.5102	207.364	156.587
THTE_1665	0.916821	-0.125288	0.655163	113.978	6.83261	118.648	108.783
THTE_1666	1.00716	0.0102992	0.973373	120.171	6.90894	119.476	120.35
THTE_1667	0.81875	-0.288505	0.706254	1.90564	0.930272	1.79662	1.44743
THTE_1668	0.906694	-0.141312	0.61646	138.676	7.11558	145.19	131.628
THTE_1669	2.00973	1.00701	0.0102281	20.812	4.37934	13.6937	27.5293
THTE_1670	1.14084	0.190099	0.737917	10.235	3.35544	9.32019	10.6418
THTE_1671	1.60285	0.680635	0.00282293	159.17	7.31443	122.128	195.81
THTE_1672	1.44462	0.530693	0.0414796	146.088	7.19069	119.332	172.442
THTE_1673	1.08109	0.112493	0.72953	361.183	8.49659	346.869	374.988
THTE_1674	0.757739	-0.400227	0.219683	68.9464	6.1074	78.1182	59.2456
THTE_1675	0.640712	-0.642252	0.004618	140.277	7.13213	170.605	109.333
THTE_1676	0.745858	-0.423026	0.0877574	242.317	7.92075	277.239	206.781
THTE_1677	0.616098	-0.698769	0.00219478	71.0946	6.15167	87.5876	53.9569
THTE_1678	0.544316	-0.877484	0.000236372	44.2968	5.46913	56.9561	30.9713
THTE_1679	0.727452	-0.459076	0.0406087	52.93	5.72601	60.9375	44.3209
THTE_1680	0.737817	-0.438664	0.0594831	72.9705	6.18924	83.6301	61.7299
THTE_1681	0.594544	-0.750146	0.000534952	72.0777	6.17148	90.0067	53.5034
THTE_1682	0.632999	-0.659726	0.0112423	31.5864	4.98123	38.3034	24.2611
THTE_1683	1.08911	0.123156	0.766414	27.9684	4.80573	26.5123	28.908
THTE_1684	0.75376	-0.407823	0.0683703	112.443	6.81305	127.894	96.4075
THTE_1685	0.73233	-0.449434	0.0494679	129.898	7.02124	149.625	109.589
THTE_1686	0.737356	-0.439566	0.0880372	95.1922	6.57277	109.247	80.5648
THTE_1687	0.686866	-0.5419	0.0537807	24.9412	4.64046	29.2297	20.0393
THTE_1688	0.747737	-0.419397	0.316425	8.58869	3.10244	9.49827	7.08972
THTE_1689	0.809015	-0.305762	0.437761	146.136	7.19117	161.271	130.433
THTE_1690	0.67348	-0.570293	0.0263795	165.386	7.3697	197.285	132.872
THTE_1691	0.706006	-0.502248	0.0364705	139.984	7.12912	163.768	115.581
THTE_1692	1.2086	0.273343	0.285124	40.4481	5.338	36.4062	44.0166
THTE_1693	1.02636	0.0375375	0.907074	49.0054	5.61487	48.1022	49.3915
THTE_1694	0.894653	-0.160599	0.659658	42.6795	5.41547	44.7633	40.0364
THTE_1695	0.825576	-0.276527	0.357249	73.0084	6.18999	79.6833	65.7288
THTE_1696	1.22328	0.290756	0.260696	147.693	7.20646	132.651	162.247
THTE_1697	1.01912	0.0273171	0.939601	30.3237	4.92238	29.7936	30.3531
THTE_1698	0.984381	-0.0227115	0.946234	15.3709	3.94213	15.2237	14.9706
THTE_1699	0.638733	-0.646715	0.0146575	22.8052	4.51129	27.4659	17.5468
THTE_1700	0.956203	-0.0646116	0.848174	169.143	7.4021	172.653	165.117
THTE_1701	1.10682	0.146422	0.616487	514.324	9.00653	488.008	540.115
THTE_1702	1.12807	0.17385	0.524655	160.539	7.32678	150.657	169.931
THTE_1703	0.842824	-0.246697	0.408415	50.9952	5.67229	55.0506	46.4051
THTE_1705	2.32488	1.21715	0.0803516	1.4014	0.486865	0.688595	1.63071
THTE_1706	1.2491	0.320885	0.368121	32.0188	5.00085	28.2544	35.2714
THTE_1707	1.15533	0.208311	0.413152	50.9502	5.67102	47.0471	54.3608
THTE_1708	1.15939	0.213363	0.614177	12.9135	3.69081	11.7312	13.6097
THTE_1709	0.812962	-0.29874	0.424175	38.4159	5.26363	42.082	34.1533
THTE_1710	1.12372	0.168288	0.566849	42.2734	5.40168	39.5678	44.4845
THTE_1711	1.00378	0.00543736	0.973373	11.9098	3.57408	11.6138	11.6697
THTE_1712	1.40204	0.487525	0.0605551	181.052	7.50026	150.558	211.136
THTE_1713	1.28769	0.364782	0.157298	49.0377	5.61582	42.6511	54.9697
THTE_1714	1.6839	0.751803	0.00282293	57.7486	5.85171	42.882	72.2634
THTE_1715	1.01329	0.0190433	0.973373	5.69257	2.50908	5.39834	5.47667
THTE_1716	1.00613	0.00881082	0.973373	28.3877	4.82719	28.0423	28.2129
THTE_1717	1.43361	0.519648	0.035639	282.831	8.1438	232.255	333.011
THTE_1718	1.13849	0.187124	0.508188	157.738	7.30138	147.297	167.717
THTE_1719	0.950784	-0.0728104	0.80506	87.0586	6.44391	88.9813	84.5922
THTE_1720	0.642234	-0.638828	0.0071133	34.0244	5.0885	41.0531	26.3889
THTE_1721	0.510523	-0.969951	0.00213672	20.6864	4.37061	26.953	13.7347
THTE_1722	0.524856	-0.930006	0.00127543	276.377	8.1105	362.073	190.038
THTE_1723	1.0956	0.131724	0.829095	70.5829	6.14125	67.1193	73.5742
THTE_1724	0.780184	-0.358113	0.207163	357.122	8.48027	400.88	312.768
THTE_1725	1.12888	0.174891	0.57798	30.0527	4.90942	28.0116	31.6068
THTE_1726	0.96984	-0.0441811	0.900686	75.0732	6.23023	75.9665	73.6469
THTE_1727	1.1996	0.262549	0.769437	1.57023	0.650972	1.20067	1.42391
THTE_1728	1.54931	0.631628	0.00779892	347.426	8.44056	272.397	422.022
THTE_1729	1.78995	0.839918	0.0763849	7.51475	2.90972	5.2109	9.36315
THTE_1730	1.46613	0.552011	0.0126234	134.56	7.07211	108.955	159.741
THTE_1731	0.937434	-0.0932108	0.758009	71.4772	6.15941	73.5163	68.9046
THTE_1732	0.706549	-0.501138	0.0355421	32.5662	5.0253	37.8193	26.7252
THTE_1733	0.654883	-0.610691	0.0409456	17.5301	4.13177	20.8303	13.625
THTE_1734	0.979925	-0.029257	0.939601	57.2426	5.83902	57.5546	56.4045
THTE_1735	0.755911	-0.403712	0.115755	89.5073	6.48393	101.617	76.8257
THTE_1736	0.682899	-0.550256	0.0157237	52.1936	5.7058	61.6689	42.1014
THTE_1738	1.13381	0.181177	0.644188	17.3572	4.11746	16.0279	18.1515
THTE_1739	1.21871	0.285356	0.31633	87.9547	6.45869	79.0636	96.4026
THTE_1740	1.51079	0.595304	0.0165311	109.689	6.77727	87.1945	131.764
THTE_1741	1.15994	0.214048	0.398012	197.423	7.62515	182.579	211.782
THTE_1742	1.31192	0.391675	0.516668	2.46502	1.3016	1.90686	2.51353
THTE_1743	1.18261	0.241973	0.349529	181.92	7.50716	166.472	196.901
THTE_1744	1.22345	0.290951	0.630869	4.90495	2.29424	4.17527	5.11946
THTE_1745	1.44231	0.528386	0.0680516	142484	17.1204	116680	168289
THTE_1746	0.569867	-0.811303	0.000158098	395.165	8.62631	503.015	286.664
THTE_1747	0.543252	-0.880306	0.0125169	9.41525	3.235	11.8033	6.39222
THTE_1753	1.19084	0.251976	0.640482	6.00378	2.58587	5.23847	6.23701
THTE_1758	0.750714	-0.413665	0.486784	3.14522	1.65316	3.2866	2.44888
THTE_1759	1.62261	0.698312	0.0428172	19.4701	4.28319	14.6811	23.8624
THTE_1761	1.54403	0.626699	0.0759832	13.5308	3.75817	10.4534	16.1884
THTE_1762	1.61387	0.690526	0.0868132	7.64097	2.93376	5.6691	9.17104
THTE_1763	1.1407	0.189917	0.605243	15.8885	3.98991	14.6066	16.686
THTE_1764	1.16524	0.220625	0.704682	3.65996	1.87183	3.14283	3.65499
THTE_1765	3.04736	1.60756	0.00212539	3.02034	1.59471	1.38315	4.28223
THTE_1766	1.581	0.660836	0.33324	1.73018	0.790926	1.1512	1.82736
THTE_1767	2.67705	1.42064	0.0289434	1.44647	0.532541	0.646016	1.77044
THTE_1768	0.945606	-0.0806884	0.843497	18.3314	4.19625	18.5811	17.5649
THTE_1769	0.805331	-0.312347	0.551738	4.32713	2.11341	4.49122	3.63178
THTE_1770	1.03491	0.0495094	0.933506	7.96275	2.99327	7.57607	7.83798
THTE_1771	2.04545	1.03242	0.038675	3.58181	1.84069	2.19352	4.51133
THTE_1772	1.07357	0.102417	0.888164	2.95965	1.56543	2.59672	2.79599
THTE_1773	1.06979	0.0973235	0.890738	9.20912	3.20306	8.65629	9.25458
THTE_1774	1.26733	0.34179	0.340408	21.8851	4.45188	19.092	24.1714
THTE_1775	0.857692	-0.221468	0.696349	3.88773	1.95893	3.90329	3.32692
THTE_1776	1.32289	0.403691	0.187719	17.6111	4.13841	14.9599	19.8002
THTE_1777	1.01302	0.0186609	0.973373	3.6392	1.86362	3.36076	3.39816
THTE_1779	0.601854	-0.732513	0.114847	3.46144	1.79137	3.9683	2.38393
THTE_1780	1.49692	0.581993	0.10617	14.3665	3.84464	11.3196	16.9781
THTE_1781	0.68806	-0.539394	0.108535	41.7713	5.38444	49.1167	33.7653
THTE_1782	1.21087	0.276044	0.363326	205.877	7.68564	186.019	225.209
THTE_1783	1.02883	0.0410036	0.900684	267.816	8.0651	263.765	271.371
THTE_1784	0.643853	-0.635197	0.00420398	64.7983	6.01788	78.4482	50.5298
THTE_1785	0.483896	-1.04723	6.3873e-05	44.2227	5.46672	59.1677	28.617
THTE_1787	1.52774	0.611395	0.348301	1.74555	0.803685	1.17529	1.80708
THTE_1788	1.19301	0.254602	0.317097	686.495	9.42311	625.855	746.675
THTE_1789	1.13486	0.182517	0.519061	83.9309	6.39113	78.3896	88.9969
THTE_1790	0.892287	-0.16442	0.797633	4.15801	2.05589	4.0996	3.65317
THTE_1792	1.09856	0.13562	0.708256	29.0665	4.86129	27.4717	30.1612
THTE_1794	0.781852	-0.355032	0.532303	8.60986	3.10599	9.33471	7.27149
THTE_1795	0.54707	-0.870201	0.0121915	2445.79	11.2561	3161.44	1729.53
THTE_1796	0.536826	-0.897473	0.0273666	105.76	6.72465	137.201	73.6635
THTE_1797	0.936951	-0.0939541	0.746198	56.5596	5.8217	58.134	54.4477
THTE_1798	1.09007	0.124426	0.774358	14.9962	3.90652	14.1072	15.3552
THTE_1799	1.78425	0.835319	0.00398352	21.5241	4.42788	15.297	27.3025
THTE_1800	1.96562	0.974983	0.000270368	26.5519	4.73074	17.7697	34.9422
THTE_1801	1.78351	0.834717	0.00666276	19.0772	4.25378	13.562	24.1955
THTE_1802	1.71441	0.777709	0.0164292	25.7031	4.68387	18.7754	32.2211
THTE_1803	2.04772	1.03402	7.7088e-05	19.652	4.2966	12.7688	26.1707
THTE_1804	0.942933	-0.0847723	0.937836	1.37525	0.459699	1.15193	1.0944
THTE_1805	1.41552	0.501328	0.0418223	44.9678	5.49082	37.0352	52.4807
THTE_1806	2.21009	1.14411	0.0609837	2.46245	1.3001	1.38428	3.08624
THTE_1808	1.22624	0.294236	0.408704	14.7798	3.88555	13.055	16.0347
THTE_1809	0.916106	-0.126413	0.689206	172.262	7.42846	179.539	164.451
THTE_1810	0.621925	-0.685187	0.0990229	43.5595	5.44491	53.3016	33.1244
THTE_1811	1.08147	0.113	0.733296	53.9461	5.75345	51.6122	55.7802
THTE_1813	0.549678	-0.863341	0.000454517	383.647	8.58363	494.714	271.941
THTE_1814	1.24246	0.313197	0.291033	120.97	6.9185	107.666	133.829
THTE_1815	1.35804	0.441524	0.2648	14.5435	3.8623	12.1235	16.4694
THTE_1816	1.23635	0.306087	0.282155	36.5278	5.19092	32.4456	40.1635
THTE_1817	1.07518	0.104572	0.8886	3.7666	1.91326	3.37532	3.63558
THTE_1818	1.16505	0.220391	0.384305	99.8177	6.64122	91.9732	107.181
THTE_1819	1.58098	0.660818	0.00384504	64.8406	6.01883	50.0843	79.1679
THTE_1820	1.31824	0.398617	0.265557	16.5453	4.04835	14.0705	18.5396
THTE_1821	1.02188	0.0312264	0.939601	231.904	7.85738	229.154	234.126
THTE_1822	1.60485	0.682442	0.0387465	14.2877	3.8367	10.8019	17.3385
THTE_1823	1.00742	0.0106696	0.973373	36.0132	5.17045	35.6369	35.871
THTE_1824	0.776368	-0.365187	0.498061	14.3436	3.84233	15.8139	12.2527
THTE_1825	1.21845	0.285048	0.279209	232.862	7.86333	209.713	255.569
THTE_1826	0.959958	-0.0589571	0.854082	98.5955	6.62345	100.342	96.3291
THTE_1827	1.80141	0.849125	0.00795135	350.452	8.45307	250.071	450.537
THTE_1828	1.71296	0.776495	0.00564251	228.414	7.8355	168.246	288.263
THTE_1829	1.01887	0.0269709	0.939601	606.721	9.24489	600.803	612.172
THTE_1830	0.630586	-0.665234	0.3205	1.67214	0.741692	1.71763	1.08485
THTE_1831	0.918342	-0.122896	0.672074	49.1838	5.62011	51.0063	46.8152
THTE_1832	2.0853	1.06025	0.0910689	1.88328	0.91325	1.05875	2.22334
THTE_1833	1.16728	0.223152	0.762092	2.07224	1.05119	1.67524	1.95757
THTE_1834	0.919865	-0.120506	0.825023	10.3768	3.37529	10.5235	9.66591
THTE_1835	1.02385	0.0339997	0.939601	15.8697	3.98821	15.422	15.8046
THTE_1836	1.06851	0.0956027	0.750277	160.49	7.32634	154.925	165.576
THTE_1837	1.23193	0.300923	0.312979	40.6292	5.34444	36.1786	44.5828
THTE_1838	1.01672	0.02392	0.939601	17.6096	4.13829	17.2074	17.485
THTE_1839	0.764075	-0.388213	0.246784	18.0405	4.17317	20.1192	15.3737
THTE_1840	0.882051	-0.181066	0.58831	100.855	6.65614	106.886	94.2692
THTE_1841	1.3374	0.419435	0.248654	76.3438	6.25444	65.1342	87.1611
THTE_1842	1.00619	0.00889577	0.973373	759.129	9.5682	756.546	761.242
THTE_1843	0.861844	-0.214501	0.419263	89.6122	6.48562	95.9637	82.7276
THTE_1845	0.767432	-0.38189	0.0953607	74.6176	6.22144	84.0999	64.5467
THTE_1846	0.686355	-0.542973	0.0505619	32.4429	5.01983	38.138	26.1267
THTE_1847	1.33655	0.418517	0.274538	32.1107	5.00498	27.2852	36.4372
THTE_1848	1.10368	0.142317	0.598806	70.695	6.14354	66.9764	73.911
THTE_1849	1.26815	0.342728	0.210774	85.1423	6.4118	74.8669	94.9029
THTE_1850	1.24784	0.319435	0.321017	19.3661	4.27546	17.0113	21.224
THTE_1851	1.3301	0.411531	0.558206	1.63662	0.710717	1.18629	1.57854
THTE_1852	0.823273	-0.280557	0.699153	5.33842	2.41641	5.5336	4.53
THTE_1853	0.862073	-0.214118	0.595547	16.0588	4.00529	16.9441	14.594
THTE_1854	1.04655	0.0656349	0.831721	419.757	8.71341	409.959	429.058
THTE_1855	0.718726	-0.476486	0.151855	19.6498	4.29644	22.5413	16.1777
THTE_1856	1.20868	0.273436	0.384625	33.8399	5.08065	30.4205	36.7809
THTE_1857	0.821782	-0.283172	0.576513	10.1358	3.34139	10.8323	8.89173
THTE_1860	1.27958	0.355675	0.176467	31.0001	4.9542	26.9876	34.5332
THTE_1861	1.00439	0.00632363	0.973373	369.425	8.52914	368.358	369.989
THTE_1862	1.28152	0.357851	0.460571	5.02795	2.32997	4.18163	5.38251
THTE_1863	0.910135	-0.135848	0.685463	136.086	7.08837	142.214	129.443
THTE_1864	1.06182	0.0865456	0.800554	37.8583	5.24254	36.4798	38.7514
THTE_1865	0.867582	-0.204929	0.445856	153.476	7.26187	164.076	142.318
THTE_1866	1.08181	0.113444	0.695821	46.1936	5.52962	44.128	47.7447
THTE_1867	0.127015	-2.97692	2.6253e-95	207.046	7.69381	366.622	46.5625
THTE_1868	0.456302	-1.13194	3.99721e-09	126.958	6.98821	173.875	79.3439
THTE_1869	1.01502	0.0215094	0.951081	65.2327	6.02752	64.4682	65.4122
THTE_1870	0.994537	-0.00790299	0.973373	26.9945	4.75459	26.8076	26.6497
THTE_1872	2.34466	1.22938	1.3708e-09	279.372	8.12605	166.943	391.489
THTE_1873	1.7715	0.824974	0.00784491	13.3944	3.74355	9.50483	16.8435
THTE_1874	1.19836	0.261063	0.333171	68.2069	6.09185	61.8483	74.0767
THTE_1875	0.959495	-0.0596532	0.877148	80.0337	6.32254	81.4291	78.1421
THTE_1876	0.903391	-0.146577	0.654969	152.623	7.25383	160.087	144.646
THTE_1877	0.552571	-0.855768	0.000136152	82.7855	6.37131	106.22	58.7224
THTE_1878	0.333703	-1.58337	1.75237e-16	237.101	7.88936	354.974	118.467
THTE_1879	0.611134	-0.710439	0.00110621	56.9551	5.83175	70.3132	42.9471
THTE_1880	0.756202	-0.403156	0.407236	10.2655	3.35974	11.3532	8.56553
THTE_1881	0.688056	-0.539403	0.38895	2.27371	1.18505	2.36662	1.61521
THTE_1882	0.883971	-0.177928	0.588708	25.9671	4.69861	27.2748	24.1014
THTE_1883	1.28264	0.35912	0.160963	89.6674	6.48651	78.3621	100.548
THTE_1884	1.10485	0.143848	0.659706	27.8217	4.79814	26.2095	28.941
THTE_1885	1.2121	0.277505	0.402789	33.5899	5.06995	30.149	36.5337
THTE_1886	1.1053	0.144439	0.72446	16.1719	4.01542	15.1323	16.7136
THTE_1887	1.34238	0.424796	0.0672504	62.0345	5.955	52.7644	70.8434
THTE_1888	1.92881	0.947714	0.00771045	15.3099	3.93639	10.3003	19.8746
THTE_1889	0.703668	-0.507033	0.140422	16.91	4.0798	19.5042	13.6928
THTE_1890	1.2588	0.332051	0.193604	34.5104	5.10896	30.3413	38.2113
THTE_1892	1.12594	0.17113	0.630941	24.6439	4.62316	22.9401	25.8496
THTE_1893	0.795452	-0.330153	0.584296	12.5647	3.6513	13.665	10.8698
THTE_1894	1.44308	0.529155	0.0178438	108.66	6.76367	88.7655	128.125
THTE_1895	2.70318	1.43465	1.09401e-09	197.396	7.62495	106.505	287.997
THTE_1896	0.595904	-0.746849	0.000526595	196.068	7.61521	245.323	146.166
THTE_1897	2.09943	1.07	2.05981e-06	192.671	7.58999	124.21	260.794
THTE_1899	1.27569	0.351283	0.208004	54.0463	5.75612	47.3039	60.346
THTE_1900	1.33579	0.417688	0.12717	62.6414	5.96904	53.4455	71.3876
THTE_1901	1.53898	0.621971	0.349529	1.59716	0.67551	1.0569	1.65096
THTE_1902	1.1003	0.137899	0.88777	1.24425	0.315273	0.938837	1.047
THTE_1903	1.26979	0.34459	0.405703	7.41883	2.89119	6.31591	8.03581
THTE_1904	2.25878	1.17554	0.0135177	5.24466	2.39085	3.07951	7.00815
THTE_1905	2.45764	1.29728	0.0104007	11.4103	3.51227	6.47149	15.9486
THTE_1906	2.58621	1.37084	6.97011e-09	34.6191	5.1135	19.2017	49.7479
THTE_1907	1.51525	0.599557	0.189784	6.88909	2.78431	5.28952	8.0486
THTE_1909	2.0384	1.02744	0.00142679	39.3985	5.30007	25.7948	52.6576
THTE_1910	2.2735	1.18492	1.81998e-05	73.2716	6.19518	44.6478	101.579
THTE_1911	2.34124	1.22727	5.91134e-05	25.9796	4.69931	15.4256	36.1839
THTE_1912	1.92216	0.942728	0.000213612	35.2593	5.13993	23.9858	46.1781
THTE_1913	1.76907	0.822989	0.00148451	26.4952	4.72766	18.99	33.6209
THTE_1914	1.71427	0.777596	0.00119818	39.8096	5.31505	29.1742	50.0333
THTE_1915	1.63121	0.705942	0.0045502	34.8794	5.12431	26.3527	43.021
THTE_1916	1.53735	0.620443	0.006251	258.097	8.01177	203.256	312.506
THTE_1917	1.33739	0.419417	0.0732169	82.2302	6.3616	70.1703	93.8419
THTE_1918	0.454488	-1.13769	3.30763e-08	871.262	9.76696	1197.54	544.286
THTE_1919	0.827016	-0.274012	0.322517	40.804	5.35064	44.3782	36.6636
THTE_1920	0.903112	-0.147023	0.823285	3.57836	1.8393	3.47935	3.12015
THTE_1921	0.876213	-0.190647	0.492842	182.722	7.51351	194.482	170.429
THTE_1922	0.886308	-0.17412	0.605243	20.79	4.37782	21.7487	19.2844
THTE_1923	0.771983	-0.373359	0.195803	394.186	8.62273	444.593	343.234
THTE_1924	1.06948	0.0969053	0.85421	41.4527	5.37339	39.8005	42.5517
THTE_1925	1.26537	0.339556	0.163439	55.6475	5.79824	48.9089	61.9302
THTE_1926	1.14315	0.193011	0.699012	9.70834	3.27922	8.81858	10.111
THTE_1927	0.927728	-0.108226	0.733296	142.907	7.15893	148.001	137.286
THTE_1928	1.06774	0.0945627	0.863515	9.0139	3.17215	8.45785	9.02704
THTE_1929	0.519091	-0.945942	0.00011914	104.47	6.70695	137.124	71.1765
THTE_1930	0.751924	-0.411341	0.0936978	733.74	9.51913	837.318	629.596
THTE_1931	0.59572	-0.747293	0.234982	2.03391	1.02426	2.19611	1.30265
THTE_1932	0.707582	-0.499031	0.0468057	33.6946	5.07445	39.1097	27.679
THTE_1933	1.6915	0.758302	0.00250101	64.3942	6.00886	47.693	80.7391
THTE_1934	1.85897	0.894503	4.54816e-05	67.9069	6.08549	47.3637	88.0857
THTE_1935	1.21769	0.28415	0.317177	190.101	7.57063	171.231	208.513
THTE_1936	1.32041	0.400984	0.0742533	102.396	6.67802	88.0653	116.273
THTE_1938	1.52608	0.609826	0.0329525	49.5592	5.63108	39.0545	59.6729
THTE_1939	1.04761	0.0671065	0.850266	31.5572	4.9799	30.566	32.0434
THTE_1940	0.668609	-0.580765	0.46982	1.32767	0.408897	1.27536	0.85335
THTE_1941	0.963801	-0.0531931	0.907247	13.2458	3.72746	13.2262	12.7461
THTE_1942	1.01099	0.0157651	0.973373	35.2907	5.14122	34.8435	35.1959
THTE_1943	0.981906	-0.0263439	0.967718	3.35026	1.74427	3.11986	3.04803
THTE_1944	0.850005	-0.234457	0.394594	49.1994	5.62057	52.8945	44.9415
THTE_1945	0.757987	-0.399756	0.16702	415.846	8.6999	472.777	358.316
THTE_1946	0.803933	-0.314853	0.194406	181.936	7.50728	201.395	161.905
THTE_1947	0.479516	-1.06035	5.64527e-05	51.548	5.68785	69.2093	33.2221
THTE_1948	0.510606	-0.969718	0.00126267	15.1199	3.91838	19.5912	10.0052
THTE_1949	0.351922	-1.50667	0.0107213	4.86293	2.28182	6.70996	2.34155
THTE_1950	0.490165	-1.02866	1.40106e-05	52.5869	5.71663	70.1338	34.3555
THTE_1951	0.494228	-1.01675	8.58465e-05	28.5829	4.83708	37.8166	18.7097
THTE_1952	0.651533	-0.618089	0.0117996	73.6518	6.20265	88.8067	57.9054
THTE_1953	1.10856	0.148686	0.601982	107.48	6.74792	101.715	112.771
THTE_1954	1.74744	0.805243	0.0010068	106.993	6.74137	77.7545	135.872
THTE_1955	1.37412	0.458511	0.108867	122.997	6.94247	103.431	142.11
THTE_1956	0.971846	-0.0412003	0.900037	96.8151	6.59716	97.9405	95.1655
THTE_1957	1.35751	0.440962	0.0914709	35.2475	5.13945	29.7147	40.3515
THTE_1958	1.08746	0.120966	0.701579	39.1958	5.29263	37.3045	40.5957
THTE_1959	0.695601	-0.523667	0.065155	35.8458	5.16373	41.9501	29.1588
THTE_1960	0.868325	-0.203693	0.433294	91.5134	6.51591	97.6609	84.8027
THTE_1961	1.21097	0.27616	0.550957	10.3257	3.36816	9.1067	11.0395
THTE_1962	0.819454	-0.287264	0.480659	20.3524	4.34712	22.0549	18.0416
THTE_1963	0.462526	-1.11239	4.96738e-05	22.4713	4.49001	30.2708	13.9716
THTE_1964	0.575575	-0.796924	0.00035513	137.037	7.09843	173.528	99.9127
THTE_1965	0.505752	-0.983497	0.000548738	20.1778	4.3347	26.3656	13.3146
THTE_1966	0.832996	-0.263619	0.296923	112.98	6.81993	122.971	102.429
THTE_1967	0.678663	-0.559232	0.145282	23.616	4.56169	27.7707	18.84
THTE_1968	0.641362	-0.640789	0.0217518	54.785	5.77571	66.3609	42.595
THTE_1969	0.702414	-0.509606	0.0277013	61.5483	5.94365	71.9437	50.5618
THTE_1970	0.599508	-0.73815	0.00168744	31.8191	4.99182	39.4086	23.6064
THTE_1971	0.688466	-0.538543	0.0203827	49.5037	5.62947	58.2841	40.1008
THTE_1972	0.829092	-0.270396	0.336302	67.886	6.08504	73.9335	61.3051
THTE_1973	0.70797	-0.498241	0.0337161	55.3102	5.78947	64.4314	45.5768
THTE_1974	0.698809	-0.51703	0.151658	11.9566	3.57973	13.7353	9.58984
THTE_1975	0.811237	-0.301804	0.253186	429.838	8.74765	474.327	384.804
THTE_1976	0.902549	-0.147923	0.743278	7.84749	2.97223	7.96647	7.19376
THTE_1977	1.50985	0.594403	0.0166377	29.5808	4.88659	23.404	35.339
THTE_1978	2.1491	1.10374	4.84155e-08	278.783	8.123	176.931	380.307
THTE_1979	0.332997	-1.58642	0.0112423	1.89362	0.921147	2.39615	0.782108
THTE_1980	0.709781	-0.494554	0.0757924	79.9697	6.32138	93.187	66.1713
THTE_1981	0.679473	-0.557513	0.0135177	166.983	7.38356	198.489	134.887
THTE_1982	0.736293	-0.441649	0.0573081	53.7024	5.74691	61.5293	45.2741
THTE_1983	0.903214	-0.14686	0.743808	15.69	3.97177	16.2054	14.6116
THTE_1984	0.932577	-0.100706	0.72564	48.1241	5.58869	49.5249	46.1733
THTE_1985	1.08634	0.119474	0.850631	5.85643	2.55002	5.36994	5.81364
THTE_1986	0.756569	-0.402457	0.0906935	91.2987	6.51252	103.63	78.3737
THTE_1987	2.45915	1.29816	2.411e-06	20.9547	4.3892	11.9972	29.5764
THTE_1988	0.855164	-0.225727	0.367931	222.897	7.80023	240.001	205.235
THTE_1989	1.02356	0.0335947	0.912452	67.9292	6.08596	66.8746	68.4783
THTE_1990	1.09437	0.1301	0.719917	23.1533	4.53315	21.8563	23.9373
THTE_1991	1.35617	0.439533	0.15623	21.0978	4.39902	17.7203	23.9994
THTE_1992	1.36334	0.447149	0.0406087	163.433	7.35255	138.115	188.301
THTE_1993	1.53129	0.614748	0.0375116	26.4565	4.72555	20.717	31.7445
THTE_1994	1.56765	0.648604	0.0074466	33.093	5.04845	25.6162	40.1602
THTE_1995	1.38375	0.468588	0.309527	8.61893	3.10751	7.02313	9.7004
THTE_1996	1.22628	0.294287	0.312979	25.9166	4.6958	23.0698	28.2694
THTE_1997	2.42297	1.27678	0.0427049	1.91136	0.9346	0.97081	2.39408
THTE_1998	1.31117	0.390849	0.116925	66.7302	6.06027	57.5478	75.4764
THTE_1999	1.19211	0.253513	0.72083	22.5711	4.4964	20.3293	24.231
THTE_2001	2.5468	1.34869	6.70541e-07	23.1202	4.53108	12.9304	32.9854
THTE_2002	1.05287	0.0743217	0.846516	29.4452	4.87996	28.4382	29.9282
THTE_2003	0.678546	-0.559481	0.0735453	86.8069	6.43974	103.078	69.9355
THTE_2004	1.31462	0.394641	0.506426	4.70251	2.23343	3.84041	5.07833
THTE_2005	1.42258	0.50851	0.0193517	111.618	6.80243	91.9579	130.836
THTE_2006	1.90521	0.929948	0.000104863	86.1083	6.42808	59.1272	112.729
THTE_2007	2.16555	1.11473	0.00704969	8.61071	3.10613	5.29675	11.4768
THTE_2008	0.881805	-0.181469	0.538645	81.7423	6.35301	86.5786	76.3869
THTE_2009	0.804434	-0.313954	0.529714	8.0942	3.01689	8.6531	6.97176
THTE_2010	1.32042	0.400994	0.254623	24.8473	4.63502	21.199	28.027
THTE_2011	1.13456	0.182132	0.5434	47.6058	5.57307	44.3588	50.3334
THTE_2012	1.31325	0.39314	0.13276	33.6032	5.07053	28.8441	37.8973
THTE_2013	1.80762	0.854093	0.030512	13.882	3.79515	9.72807	17.6392
THTE_2014	1.7364	0.796098	0.0219399	11.4802	3.52108	8.22682	14.3277
THTE_2015	1.50352	0.588341	0.00790696	55.0133	5.78171	43.7654	65.8231
THTE_2016	1.26939	0.344136	0.168992	86.0759	6.42754	75.6642	96.0289
THTE_2017	0.97105	-0.0423818	0.900639	66.8473	6.0628	67.5743	65.5923
THTE_2018	0.58541	-0.772481	0.000472163	190.115	7.57073	239.435	140.134
THTE_2019	0.624044	-0.680281	0.00185095	399.414	8.64174	491.493	306.717
THTE_2020	0.853236	-0.228983	0.446522	71.8239	6.16639	77.1946	65.9147
THTE_2021	0.90041	-0.151346	0.722856	25.1184	4.65067	26.1372	23.5816
THTE_2022	1.72035	0.782705	0.00152902	151.112	7.23947	110.934	190.893
THTE_2023	0.812843	-0.298951	0.370898	237.045	7.88902	261.195	212.363
THTE_2024	0.605632	-0.723486	0.0180487	35.828	5.16302	44.2297	26.8127
THTE_2025	0.854144	-0.227449	0.509427	23.4951	4.55429	25.0472	21.362
THTE_2026	1.11185	0.152956	0.654969	37.999	5.24789	35.7328	39.7398
THTE_2027	0.731875	-0.45033	0.261251	9.36143	3.22673	10.4747	7.65584
THTE_2028	1.76195	0.81717	0.000530058	84.0486	6.39315	60.7007	107.003
THTE_2029	1.22432	0.291985	0.27662	72.845	6.18676	65.285	79.9003
THTE_2030	1.42296	0.5089	0.0241453	182.877	7.51473	150.774	214.557
THTE_2031	3.02787	1.5983	5.29673e-15	57.569	5.84722	28.5181	86.3451
THTE_2032	6.81779	2.7693	1.3491e-47	89.3554	6.48148	22.8235	155.745
THTE_2033	4.18461	2.06509	2.80909e-22	58.2013	5.86298	22.4073	93.7676
THTE_2034	4.58883	2.19813	8.10821e-24	51.3896	5.6834	18.3219	84.23
THTE_2036	1.03003	0.0426811	0.948223	1.9208	0.941709	1.64029	1.69654
THTE_2037	1.18699	0.247304	0.329475	45.6221	5.51166	41.4988	49.2494
THTE_2038	0.838926	-0.253384	0.605243	9.77056	3.28844	10.3465	8.66325
THTE_2039	0.869271	-0.202122	0.607964	75.3561	6.23565	80.3441	69.8342
THTE_2040	1.1659	0.221445	0.431033	39.7186	5.31174	36.4477	42.5082
THTE_2041	0.857561	-0.221689	0.426728	65.2332	6.02753	69.9489	59.9447
THTE_2042	0.790422	-0.339304	0.415163	9.7051	3.27874	10.5251	8.32485
THTE_2043	0.580156	-0.785488	0.00590008	47.218	5.56127	59.3561	34.4052
THTE_2044	1.59447	0.673079	0.00366912	41.6317	5.37961	31.9255	50.9389
THTE_2045	2.19613	1.13496	1.9849e-05	152.313	7.2509	95.1836	209.128
THTE_2046	1.76977	0.823561	0.000307856	137.823	7.10667	99.362	175.92
THTE_2047	1.61413	0.690759	0.00355377	165.512	7.3708	126.465	204.182
THTE_2048	0.76102	-0.393993	0.507324	2.82173	1.49658	2.89126	2.20696
THTE_2049	1.19575	0.257915	0.358711	70.3894	6.13729	63.8947	76.3787
THTE_2050	1.39171	0.47686	0.143958	25.0251	4.64531	20.7353	28.8533
THTE_2051	1.32752	0.408737	0.172882	19.229	4.26521	16.3149	21.6791
THTE_2052	1.66403	0.734682	0.00392971	44.8466	5.48693	33.5267	55.7823
THTE_2053	1.36505	0.448951	0.25289	11.8586	3.56786	9.82009	13.4058
THTE_2054	1.12885	0.174853	0.56604	35.9447	5.16771	33.5425	37.8618
THTE_2055	1.37545	0.459908	0.092973	27.6224	4.78776	23.0711	31.7209
THTE_2056	1.49907	0.58407	0.0160644	42.8691	5.42187	34.1406	51.1814
THTE_2057	1.78004	0.831909	0.0112849	9.65695	3.27157	6.79249	12.1049
THTE_2058	3.50167	1.80804	0.0233336	1.4523	0.538341	0.539548	1.91498
THTE_2059	1.50401	0.588818	0.00762245	210.684	7.71894	168.111	252.843
THTE_2060	1.03853	0.0545361	0.907074	82.412	6.36478	80.6249	83.7013
THTE_2061	2.05392	1.03838	3.17412e-06	35.0557	5.13158	22.8288	46.8824
THTE_2062	3.43581	1.78065	3.52514e-07	12.9404	3.69381	5.75671	19.8436
THTE_2063	0.86589	-0.207744	0.529714	45.4799	5.50716	48.4627	41.9707
THTE_2064	1.37215	0.456439	0.332962	10.4241	3.38185	8.57871	11.75
THTE_2065	1.34629	0.428989	0.15623	22.8384	4.51339	19.2577	25.9431
THTE_2066	1.97243	0.979972	0.00692055	8.97375	3.16571	5.89306	11.6169
THTE_2067	2.33295	1.22215	0.0480642	1.80419	0.851355	0.936783	2.22603
THTE_2068	0.622158	-0.684647	0.0118996	22.2503	4.47576	27.0567	16.8041
THTE_2069	1.01799	0.0257295	0.939601	75.622	6.24073	74.6872	76.0737
THTE_2070	0.930249	-0.104311	0.765435	30.3808	4.92509	31.1929	29.0261
THTE_2071	0.880941	-0.182882	0.481911	280.08	8.1297	297.514	262.104
THTE_2072	0.827626	-0.272949	0.469713	36.7109	5.19814	39.8893	33.0019
THTE_2073	0.787576	-0.344508	0.248285	71.408	6.15801	79.5786	62.674
THTE_2074	0.537336	-0.896102	0.013318	21.5662	4.4307	27.6436	14.8193
THTE_2075	0.666796	-0.584683	0.0268272	33.2981	5.05737	39.5837	26.3973
THTE_2076	0.968817	-0.0457046	0.897702	55.4685	5.7936	56.0736	54.3151
THTE_2077	0.663033	-0.592847	0.0262514	29.1348	4.86467	34.6707	22.9786
THTE_2078	0.856104	-0.224142	0.649953	5.50482	2.4607	5.6389	4.81131
THTE_2079	0.638954	-0.646215	0.0773225	14.9674	3.90376	17.8823	11.4059
THTE_2080	1.0557	0.0782039	0.854437	34.9842	5.12863	33.7681	35.6892
THTE_2081	0.951158	-0.0722425	0.913079	6.2175	2.63633	6.09608	5.7748
THTE_2082	1.39852	0.483904	0.125088	72.6939	6.18376	60.4241	84.5719
THTE_2083	1.45857	0.544555	0.0193517	116.207	6.86055	94.3428	137.647
THTE_2084	0.811074	-0.302095	0.200076	138.662	7.11543	152.821	123.922
THTE_2085	0.586773	-0.769126	0.000573138	84.2151	6.39601	105.751	62.0554
THTE_2086	0.948775	-0.0758617	0.807229	37.799	5.24027	38.5128	36.5451
THTE_2087	1.04766	0.0671773	0.823338	103.034	6.68698	100.383	105.178
THTE_2088	1.63733	0.711349	0.0112068	454.747	8.82892	344.701	564.432
THTE_2089	2.3306	1.2207	5.92053e-06	213.775	7.73995	128.259	299.011
THTE_2090	1.14146	0.19088	0.496816	58.0204	5.85849	53.9694	61.595
THTE_2092	1.1011	0.138945	0.694677	54.311	5.76317	51.4462	56.6202
THTE_2093	0.952009	-0.0709527	0.861509	111.971	6.80698	114.475	108.93
THTE_2094	0.9638	-0.0531941	0.936257	4.9682	2.31272	4.78908	4.59203
THTE_2095	0.956759	-0.0637728	0.855613	121.225	6.92154	123.638	118.305
THTE_2096	0.653381	-0.614004	0.00462179	407.632	8.67112	492.716	321.925
THTE_2097	0.473389	-1.0789	0.000160991	34.2701	5.09888	46.084	21.7556
THTE_2098	0.70931	-0.495512	0.0321199	227.599	7.83035	265.966	188.613
THTE_2099	1.10237	0.140607	0.667364	185.407	7.53455	176.153	194.175
THTE_2100	0.847407	-0.238872	0.459613	70.7981	6.14564	76.3654	64.6803
THTE_2101	1.19471	0.256665	0.415527	385.913	8.59213	351.47	419.903
THTE_2102	1.21259	0.278094	0.311662	106.463	6.7342	96.0317	116.429
THTE_2103	1.19462	0.256546	0.393609	34.0687	5.09038	30.8417	36.8296
THTE_2104	1.92507	0.944911	4.87062e-05	36.9518	5.20757	25.1286	48.3887
THTE_2106	1.22428	0.291937	0.261838	84.3976	6.39913	75.6813	92.6691
THTE_2107	0.712899	-0.488231	0.363326	3.17858	1.66838	3.38466	2.39671
THTE_2108	1.27122	0.34621	0.175395	32.866	5.03852	28.728	36.5208
THTE_2109	1.44922	0.53528	0.0279684	43.0593	5.42825	34.9912	50.7053
THTE_2110	0.925674	-0.111423	0.804575	16.0835	4.00751	16.4269	15.2376
THTE_2111	1.11222	0.153446	0.578483	224.865	7.81291	212.688	236.542
THTE_2112	1.30721	0.386486	0.400509	14.3	3.83795	12.1851	15.9161
THTE_2113	1.16844	0.224587	0.434187	199.008	7.63668	183.337	214.198
THTE_2115	2.41783	1.27371	0.0131943	10.3623	3.37328	5.9321	14.3671
[truncated: 2,329 more rows]
